# Supplementary material for: Membrane Profiling by Free Flow Electrophoresis and SWATH-MS to Characterize Subcellular Compartment Proteomes in Mesembryanthemum crystallinum
Source: Int J Mol Sci. 2021 May 9;22(9):5020. doi: 10.3390/ijms22095020 (PMC8126025; doi:10.3390/ijms22095020)
Supplement: Supplementary file 1 [file ijms-22-05020-s001.zip]

Archive with 1 entries (1 files):
- ijms-1172771-supplementary.xlsx
