# Supplementary material for: Membrane Profiling by Free Flow Electrophoresis and SWATH-MS to Characterize Subcellular Compartment Proteomes in Mesembryanthemum crystallinum
Source: Int J Mol Sci. 2021 May 9;22(9):5020. doi: 10.3390/ijms22095020 (PMC8126025; doi:10.3390/ijms22095020)
Supplement: Supplementary file 1 [file ijms-22-05020-s001.zip › ijms-1172771-supplementary.xlsx]

## Sheet: Table S1 Transmembrane
	Table S1 Transmembrane predictions of identified proteins by four different programs
#	M. crystallinum identifier	TMBETADISC-RBF	MCMBB	HMMTOP	TMHMM
1	iceplant_tr_75658	Non-Outer Membrane Protein	-0.025	0	0
2	iceplant_tr_127455	Non-Outer Membrane Protein	-0.024	3	0
3	iceplant_tr_75651	Non-Outer Membrane Protein	-0.02	1	0
4	iceplant_tr_24547	Outer Membrane Protein	-0.007	0	1
5	iceplant_tr_250429	Non-Outer Membrane Protein	-0.029	0	0
6	iceplant_tr_24522	Non-Outer Membrane Protein	-0.016	0	0
7	iceplant_tr_77173	Non-Outer Membrane Protein	-0.059	10	10
8	iceplant_tr_249866	Outer Membrane Protein	-0.014	1	0
9	iceplant_tr_18101	Outer Membrane Protein	-0.015	1	0
10	iceplant_tr_24595	Non-Outer Membrane Protein	-0.064	1	0
11	iceplant_tr_25722	Non-Outer Membrane Protein	-0.016	0	0
12	iceplant_tr_125713	Non-Outer Membrane Protein	-0.03	0	0
13	iceplant_tr_17400	Outer Membrane Protein	0.008	0	0
14	iceplant_tr_18121	Non-Outer Membrane Protein	-0.049	0	0
15	iceplant_tr_78414	Non-Outer Membrane Protein	-0.051	10	8
16	iceplant_tr_24859	Non-Outer Membrane Protein	-0.075	2	0
17	iceplant_tr_25030	Non-Outer Membrane Protein	-0.032	0	0
18	iceplant_tr_40354	Non-Outer Membrane Protein	-0.052	0	0
19	iceplant_tr_126237	Non-Outer Membrane Protein	-0.024	1	0
20	iceplant_tr_24544	Non-Outer Membrane Protein	-0.043	0	0
21	iceplant_tr_11329	Non-Outer Membrane Protein	-0.045	0	0
22	iceplant_tr_28233	Outer Membrane Protein	-0.02	0	0
23	iceplant_tr_125767	Non-Outer Membrane Protein	-0.059	6	6
24	iceplant_tr_249049	Outer Membrane Protein	-0.01	0	0
25	iceplant_tr_126733	Outer Membrane Protein	-0.008	0	0
26	iceplant_tr_10464	Outer Membrane Protein	0.001	0	0
27	iceplant_tr_80195	Outer Membrane Protein	0.005	0	0
28	iceplant_tr_23714	Non-Outer Membrane Protein	-0.024	0	0
29	iceplant_tr_125975	Outer Membrane Protein	-0.008	0	0
30	iceplant_tr_90089	Non-Outer Membrane Protein	-0.032	15	15
31	iceplant_tr_113998	Non-Outer Membrane Protein	-0.016	0	0
32	iceplant_tr_40390	Non-Outer Membrane Protein	-0.029	0	0
33	iceplant_tr_16319	Non-Outer Membrane Protein	-0.051	0	0
34	iceplant_tr_4674	Non-Outer Membrane Protein	-0.035	0	0
35	iceplant_tr_77781	Non-Outer Membrane Protein	-0.035	1	0
36	iceplant_tr_15837	Outer Membrane Protein	-0.01	0	0
37	iceplant_tr_251503	Non-Outer Membrane Protein	-0.033	2	0
38	iceplant_tr_75378	Non-Outer Membrane Protein	-0.024	2	1
39	iceplant_tr_126354	Non-Outer Membrane Protein	-0.032	1	0
40	iceplant_tr_26778	Outer Membrane Protein	-0.013	0	0
41	iceplant_tr_26968	Outer Membrane Protein	0.01	6	3
42	iceplant_tr_248792	Outer Membrane Protein	-0.01	0	0
43	iceplant_tr_18537	Non-Outer Membrane Protein	-0.01	0	0
44	iceplant_tr_27310	Non-Outer Membrane Protein	-0.052	2	0
45	iceplant_tr_125776	Non-Outer Membrane Protein	-0.042	2	0
46	iceplant_tr_27199	Non-Outer Membrane Protein	-0.029	0	0
47	iceplant_tr_249893	Non-Outer Membrane Protein	-0.063	0	0
48	iceplant_tr_4469	Non-Outer Membrane Protein	-0.052	0	0
49	iceplant_tr_29430	Non-Outer Membrane Protein	-0.024	3	0
50	iceplant_tr_30296	Non-Outer Membrane Protein	-0.029	3	0
51	iceplant_tr_10707	Non-Outer Membrane Protein	-0.049	1	0
52	iceplant_tr_126035	Non-Outer Membrane Protein	-0.071	0	0
53	iceplant_tr_21099	Non-Outer Membrane Protein	-0.052	0	0
54	iceplant_tr_127078	Non-Outer Membrane Protein	-0.104	2	2
55	iceplant_tr_249587	Non-Outer Membrane Protein	-0.079	1	1
56	iceplant_tr_125693	Non-Outer Membrane Protein	-0.027	0	0
57	iceplant_tr_19891	Non-Outer Membrane Protein	-0.056	1	1
58	iceplant_tr_128515	Non-Outer Membrane Protein	-0.049	16	16
59	iceplant_tr_251099	Outer Membrane Protein	-0.026	0	0
60	iceplant_tr_128096	Non-Outer Membrane Protein	-0.011	4	4
61	iceplant_tr_17295	Non-Outer Membrane Protein	-0.047	0	0
62	iceplant_tr_246193	Outer Membrane Protein	-0.033	0	0
63	iceplant_tr_125833	Non-Outer Membrane Protein	-0.017	0	0
64	iceplant_tr_1686	Outer Membrane Protein	-0.035	2	0
65	iceplant_tr_126098	Non-Outer Membrane Protein	-0.065	0	0
66	iceplant_tr_240574	Non-Outer Membrane Protein	-0.005	4	0
67	iceplant_tr_126303	Non-Outer Membrane Protein	-0.029	0	0
68	iceplant_tr_240645	Non-Outer Membrane Protein	-0.022	1	0
69	iceplant_tr_245760	Outer Membrane Protein	-0.002	1	0
70	iceplant_tr_125844	Non-Outer Membrane Protein	-0.061	1	0
71	iceplant_tr_24269	Non-Outer Membrane Protein	-0.045	0	0
72	iceplant_tr_24585	Non-Outer Membrane Protein	-0.066	0	0
73	iceplant_tr_25368	Outer Membrane Protein	-0.021	2	0
74	iceplant_tr_53277	Non-Outer Membrane Protein	-0.032	0	0
75	iceplant_tr_113996	Non-Outer Membrane Protein	-0.025	0	0
76	iceplant_tr_236925	Outer Membrane Protein	0.006	0	0
77	iceplant_tr_75296	Non-Outer Membrane Protein	-0.027	17	14
78	iceplant_tr_246813	Outer Membrane Protein	-0.025	1	0
79	iceplant_tr_127623	Non-Outer Membrane Protein	-0.047	0	0
80	iceplant_tr_242587	Non-Outer Membrane Protein	-0.023	1	0
81	iceplant_tr_28701	Non-Outer Membrane Protein	0.028	0	0
82	iceplant_tr_54896	Non-Outer Membrane Protein	-0.064	1	0
83	iceplant_tr_30847	Non-Outer Membrane Protein	-0.047	3	0
84	iceplant_tr_126104	Non-Outer Membrane Protein	-0.026	0	0
85	iceplant_tr_24845	Non-Outer Membrane Protein	-0.043	1	0
86	iceplant_tr_78032	Non-Outer Membrane Protein	-0.065	1	0
87	iceplant_tr_247662	Non-Outer Membrane Protein	-0.054	0	0
88	iceplant_tr_30756	Non-Outer Membrane Protein	0.002	2	0
89	iceplant_tr_127230	Non-Outer Membrane Protein	-0.027	0	0
90	iceplant_tr_125918	Non-Outer Membrane Protein	-0.045	0	0
91	iceplant_tr_5	Non-Outer Membrane Protein	-0.054	1	0
92	iceplant_tr_125697	Outer Membrane Protein	-0.007	0	0
93	iceplant_tr_125008	Non-Outer Membrane Protein	-0.059	0	0
94	iceplant_tr_125941	Outer Membrane Protein	-0.025	1	0
95	iceplant_tr_234973	Non-Outer Membrane Protein	-0.048	2	0
96	iceplant_tr_28076	Non-Outer Membrane Protein	-0.021	0	0
97	iceplant_tr_23752	Non-Outer Membrane Protein	-0.06	0	0
98	iceplant_tr_16991	Non-Outer Membrane Protein	-0.06	10	9
99	iceplant_tr_25347	Outer Membrane Protein	-0.026	0	0
100	iceplant_tr_23381	Non-Outer Membrane Protein	-0.038	0	0
101	iceplant_tr_6046	Non-Outer Membrane Protein	-0.051	0	0
102	iceplant_tr_14018	Non-Outer Membrane Protein	-0.023	6	0
103	iceplant_tr_250788	Non-Outer Membrane Protein	-0.036	0	0
104	iceplant_tr_23557	Outer Membrane Protein	-0.035	14	10
105	iceplant_tr_52672	Outer Membrane Protein	0.013	0	0
106	iceplant_tr_126381	Non-Outer Membrane Protein	-0.061	0	0
107	iceplant_tr_239018	Non-Outer Membrane Protein	-0.018	1	0
108	iceplant_tr_127068	Outer Membrane Protein	-0.01	1	0
109	iceplant_tr_248730	Non-Outer Membrane Protein	-0.017	0	0
110	iceplant_tr_23829	Outer Membrane Protein	-0.021	0	0
111	iceplant_tr_29947	Non-Outer Membrane Protein	-0.058	0	0
112	iceplant_tr_126318	Outer Membrane Protein	-0.043	1	0
113	iceplant_tr_19622	Non-Outer Membrane Protein	-0.053	2	0
114	iceplant_tr_246772	Non-Outer Membrane Protein	-0.004	0	0
115	iceplant_tr_238766	Outer Membrane Protein	-0.011	0	0
116	iceplant_tr_13306	Outer Membrane Protein	-0.02	2	2
117	iceplant_tr_250964	Non-Outer Membrane Protein	-0.047	2	2
118	iceplant_tr_29833	Non-Outer Membrane Protein	-0.031	0	0
119	iceplant_tr_127090	Non-Outer Membrane Protein	-0.044	0	0
120	iceplant_tr_25097	Non-Outer Membrane Protein	-0.057	0	0
121	iceplant_tr_247742	Non-Outer Membrane Protein	-0.072	0	0
122	iceplant_tr_249609	Outer Membrane Protein	-0.007	0	0
123	iceplant_tr_25899	Non-Outer Membrane Protein	-0.068	0	0
124	iceplant_tr_20234	Non-Outer Membrane Protein	-0.051	1	1
125	iceplant_tr_29788	Non-Outer Membrane Protein	-0.079	0	0
126	iceplant_tr_24991	Non-Outer Membrane Protein	-0.009	2	2
127	iceplant_tr_20631	Non-Outer Membrane Protein	-0.06	0	0
128	iceplant_tr_29225	Non-Outer Membrane Protein	0.03	0	0
129	iceplant_tr_247329	Non-Outer Membrane Protein	-0.036	0	0
130	iceplant_tr_18320	Non-Outer Membrane Protein	-0.014	0	0
131	iceplant_tr_245482	Outer Membrane Protein	-0.007	0	0
132	iceplant_tr_125846	Outer Membrane Protein	0.005	0	0
133	iceplant_tr_27185	Outer Membrane Protein	-0.009	1	0
134	iceplant_tr_126785	Non-Outer Membrane Protein	-0.063	1	1
135	iceplant_tr_30371	Non-Outer Membrane Protein	-0.022	4	0
136	iceplant_tr_23597	Non-Outer Membrane Protein	-0.061	10	8
137	iceplant_tr_125937	Non-Outer Membrane Protein	-0.044	2	0
138	iceplant_tr_28691	Non-Outer Membrane Protein	-0.006	2	1
139	iceplant_tr_251104	Non-Outer Membrane Protein	-0.047	3	3
140	iceplant_tr_246829	Non-Outer Membrane Protein	-0.066	1	1
141	iceplant_tr_62366	Non-Outer Membrane Protein	-0.049	0	0
142	iceplant_tr_76402	Non-Outer Membrane Protein	-0.06	0	0
143	iceplant_tr_126686	Non-Outer Membrane Protein	-0.078	1	0
144	iceplant_tr_23464	Outer Membrane Protein	-0.026	0	0
145	iceplant_tr_48863	Non-Outer Membrane Protein	-0.015	0	0
146	iceplant_tr_40328	Non-Outer Membrane Protein	-0.04	0	0
147	iceplant_tr_126805	Non-Outer Membrane Protein	-0.017	0	0
148	iceplant_tr_240000	Non-Outer Membrane Protein	-0.054	0	0
149	iceplant_tr_8307	Outer Membrane Protein	-0.029	1	0
150	iceplant_tr_20212	Non-Outer Membrane Protein	-0.059	3	1
151	iceplant_tr_40268	Non-Outer Membrane Protein	-0.035	0	0
152	iceplant_tr_55367	Non-Outer Membrane Protein	-0.035	0	0
153	iceplant_tr_250379	Non-Outer Membrane Protein	-0.06	9	9
154	iceplant_tr_40837	Non-Outer Membrane Protein	-0.029	0	0
155	iceplant_tr_126481	Non-Outer Membrane Protein	-0.071	0	0
156	iceplant_tr_30870	Non-Outer Membrane Protein	-0.056	0	0
157	iceplant_tr_76295	Non-Outer Membrane Protein	-0.066	1	1
158	iceplant_tr_128476	Non-Outer Membrane Protein	-0.013	0	1
159	iceplant_tr_2082	Outer Membrane Protein	-0.046	2	0
160	iceplant_tr_249375	Non-Outer Membrane Protein	-0.048	1	0
161	iceplant_tr_251007	Non-Outer Membrane Protein	-0.049	0	0
162	iceplant_tr_34683	Non-Outer Membrane Protein	-0.054	0	0
163	iceplant_tr_251763	Outer Membrane Protein	-0.042	2	0
164	iceplant_tr_79618	Non-Outer Membrane Protein	-0.038	6	6
165	iceplant_tr_129418	Outer Membrane Protein	-0.007	0	0
166	iceplant_tr_20539	Outer Membrane Protein	-0.012	0	0
167	iceplant_tr_126207	Non-Outer Membrane Protein	-0.024	1	1
168	iceplant_tr_10206	Non-Outer Membrane Protein	-0.045	0	0
169	iceplant_tr_40360	Non-Outer Membrane Protein	-0.048	12	10
170	iceplant_tr_18280	Outer Membrane Protein	-0.02	1	0
171	iceplant_tr_133123	Non-Outer Membrane Protein	-0.066	0	0
172	iceplant_tr_244400	Non-Outer Membrane Protein	0.014	2	0
173	iceplant_tr_23254	Non-Outer Membrane Protein	-0.069	1	0
174	iceplant_tr_188	Non-Outer Membrane Protein	-0.088	0	0
175	iceplant_tr_30295	Non-Outer Membrane Protein	-0.108	0	0
176	iceplant_tr_16003	Non-Outer Membrane Protein	-0.032	1	0
177	iceplant_tr_25867	Non-Outer Membrane Protein	-0.047	1	0
178	iceplant_tr_126358	Non-Outer Membrane Protein	-0.061	3	1
179	iceplant_tr_25240	Outer Membrane Protein	-0.004	1	0
180	iceplant_tr_31751	Non-Outer Membrane Protein	-0.017	1	0
181	iceplant_tr_126568	Non-Outer Membrane Protein	-0.024	4	1
182	iceplant_tr_40309	Non-Outer Membrane Protein	-0.011	1	0
183	iceplant_tr_126563	Non-Outer Membrane Protein	-0.056	0	0
184	iceplant_tr_127615	Outer Membrane Protein	-0.045	0	0
185	iceplant_tr_237830	Non-Outer Membrane Protein	-0.056	0	0
186	iceplant_tr_125793	Non-Outer Membrane Protein	-0.021	0	0
187	iceplant_tr_16080	Non-Outer Membrane Protein	-0.054	0	0
188	iceplant_tr_75735	Non-Outer Membrane Protein	-0.045	4	0
189	iceplant_tr_17307	Non-Outer Membrane Protein	-0.055	0	0
190	iceplant_tr_251617	Non-Outer Membrane Protein	-0.051	0	0
191	iceplant_tr_13738	Non-Outer Membrane Protein	-0.034	2	1
192	iceplant_tr_125765	Non-Outer Membrane Protein	-0.027	0	0
193	iceplant_tr_16640	Outer Membrane Protein	-0.006	1	0
194	iceplant_tr_126372	Non-Outer Membrane Protein	-0.035	0	0
195	iceplant_tr_126330	Non-Outer Membrane Protein	-0.025	0	0
196	iceplant_tr_249296	Non-Outer Membrane Protein	-0.055	1	1
197	iceplant_tr_30929	Non-Outer Membrane Protein	-0.068	0	0
198	iceplant_tr_129215	Non-Outer Membrane Protein	-0.05	2	2
199	iceplant_tr_129561	Non-Outer Membrane Protein	-0.019	12	10
200	iceplant_tr_87408	Outer Membrane Protein	-0.014	1	1
201	iceplant_tr_32363	Non-Outer Membrane Protein	-0.021	0	0
202	iceplant_tr_28384	Outer Membrane Protein	-0.022	0	0
203	iceplant_tr_234345	Outer Membrane Protein	-0.025	0	0
204	iceplant_tr_126579	Non-Outer Membrane Protein	-0.031	1	0
205	iceplant_tr_245797	Non-Outer Membrane Protein	-0.057	0	0
206	iceplant_tr_29828	Non-Outer Membrane Protein	-0.022	4	0
207	iceplant_tr_27425	Non-Outer Membrane Protein	-0.056	6	6
208	iceplant_tr_16146	Outer Membrane Protein	-0.029	0	0
209	iceplant_tr_248764	Non-Outer Membrane Protein	-0.071	0	0
210	iceplant_tr_25115	Non-Outer Membrane Protein	-0.002	1	1
211	iceplant_tr_16275	Outer Membrane Protein	-0.018	1	0
212	iceplant_tr_11174	Non-Outer Membrane Protein	-0.038	6	6
213	iceplant_tr_27735	Non-Outer Membrane Protein	-0.002	1	0
214	iceplant_tr_23321	Outer Membrane Protein	-0.05	0	0
215	iceplant_tr_246875	Outer Membrane Protein	-0.037	0	0
216	iceplant_tr_40435	Non-Outer Membrane Protein	-0.045	1	0
217	iceplant_tr_12344	Non-Outer Membrane Protein	-0.072	0	0
218	iceplant_tr_245237	Non-Outer Membrane Protein	-0.028	0	0
219	iceplant_tr_250543	Non-Outer Membrane Protein	-0.071	1	0
220	iceplant_tr_54344	Non-Outer Membrane Protein	-0.003	1	0
221	iceplant_tr_87662	Non-Outer Membrane Protein	-0.057	0	0
222	iceplant_tr_244789	Non-Outer Membrane Protein	-0.036	1	0
223	iceplant_tr_33520	Non-Outer Membrane Protein	-0.015	0	0
224	iceplant_tr_54195	Non-Outer Membrane Protein	-0.034	0	0
225	iceplant_tr_24958	Non-Outer Membrane Protein	-0.061	1	1
226	iceplant_tr_33169	Non-Outer Membrane Protein	-0.032	0	0
227	iceplant_tr_24008	Non-Outer Membrane Protein	-0.052	0	0
228	iceplant_tr_249229	Non-Outer Membrane Protein	-0.079	1	1
229	iceplant_tr_127067	Non-Outer Membrane Protein	-0.036	0	0
230	iceplant_tr_23458	Non-Outer Membrane Protein	-0.057	0	0
231	iceplant_tr_10766	Outer Membrane Protein	-0.032	1	1
232	iceplant_tr_81333	Outer Membrane Protein	-0.01	1	0
233	iceplant_tr_127266	Non-Outer Membrane Protein	-0.081	0	0
234	iceplant_tr_40418	Non-Outer Membrane Protein	-0.038	0	0
235	iceplant_tr_40422	Non-Outer Membrane Protein	-0.033	0	0
236	iceplant_tr_23931	Non-Outer Membrane Protein	-0.033	3	0
237	iceplant_tr_243557	Non-Outer Membrane Protein	-0.015	0	0
238	iceplant_tr_25466	Non-Outer Membrane Protein	-0.075	0	0
239	iceplant_tr_130466	Non-Outer Membrane Protein	-0.045	0	0
240	iceplant_tr_125796	Non-Outer Membrane Protein	-0.012	4	0
241	iceplant_tr_19315	Non-Outer Membrane Protein	-0.02	0	0
242	iceplant_tr_30902	Outer Membrane Protein	-0.024	0	0
243	iceplant_tr_126313	Non-Outer Membrane Protein	-0.046	0	0
244	iceplant_tr_40320	Non-Outer Membrane Protein	-0.029	0	0
245	iceplant_tr_9442	Non-Outer Membrane Protein	-0.049	0	0
246	iceplant_tr_13395	Non-Outer Membrane Protein	-0.036	0	0
247	iceplant_tr_34110	Non-Outer Membrane Protein	-0.062	0	0
248	iceplant_tr_26094	Outer Membrane Protein	-0.012	0	0
249	iceplant_tr_1475	Non-Outer Membrane Protein	-0.072	0	0
250	iceplant_tr_126866	Outer Membrane Protein	0.002	1	0
251	iceplant_tr_244344	Non-Outer Membrane Protein	-0.088	0	0
252	iceplant_tr_125755	Non-Outer Membrane Protein	-0.059	2	0
253	iceplant_tr_245414	Non-Outer Membrane Protein	-0.061	1	0
254	iceplant_tr_251124	Non-Outer Membrane Protein	-0.069	0	0
255	iceplant_tr_244831	Non-Outer Membrane Protein	-0.035	0	0
256	iceplant_tr_247368	Non-Outer Membrane Protein	-0.059	0	0
257	iceplant_tr_11989	Non-Outer Membrane Protein	-0.038	12	11
258	iceplant_tr_27490	Non-Outer Membrane Protein	-0.016	2	2
259	iceplant_tr_250809	Non-Outer Membrane Protein	-0.063	1	1
260	iceplant_tr_249529	Non-Outer Membrane Protein	-0.076	0	0
261	iceplant_tr_125799	Outer Membrane Protein	-0.018	0	0
262	iceplant_tr_127181	Non-Outer Membrane Protein	-0.037	0	0
263	iceplant_tr_245949	Outer Membrane Protein	0.01	0	0
264	iceplant_tr_18631	Non-Outer Membrane Protein	-0.062	1	0
265	iceplant_tr_125716	Non-Outer Membrane Protein	-0.019	0	0
266	iceplant_tr_129258	Non-Outer Membrane Protein	-0.047	2	1
267	iceplant_tr_27281	Outer Membrane Protein	-0.005	1	0
268	iceplant_tr_23672	Non-Outer Membrane Protein	-0.023	1	0
269	iceplant_tr_126085	Non-Outer Membrane Protein	-0.037	1	0
270	iceplant_tr_75146	Non-Outer Membrane Protein	-0.023	12	11
271	iceplant_tr_92427	Non-Outer Membrane Protein	-0.062	0	0
272	iceplant_tr_29763	Non-Outer Membrane Protein	-0.049	1	0
273	iceplant_tr_35689	Non-Outer Membrane Protein	-0.054	0	0
274	iceplant_tr_80371	Non-Outer Membrane Protein	-0.06	0	0
275	iceplant_tr_30278	Non-Outer Membrane Protein	-0.02	2	0
276	iceplant_tr_140323	Non-Outer Membrane Protein	-0.033	0	0
277	iceplant_tr_40432	Outer Membrane Protein	-0.013	0	0
278	iceplant_tr_248632	Non-Outer Membrane Protein	-0.033	2	0
279	iceplant_tr_19023	Non-Outer Membrane Protein	-0.063	0	0
280	iceplant_tr_47564	Non-Outer Membrane Protein	-0.079	0	0
281	iceplant_tr_58765	Non-Outer Membrane Protein	-0.068	0	0
282	iceplant_tr_126595	Outer Membrane Protein	-0.015	3	0
283	iceplant_tr_251120	Non-Outer Membrane Protein	-0.023	1	2
284	iceplant_tr_75966	Non-Outer Membrane Protein	-0.03	1	0
285	iceplant_tr_29686	Non-Outer Membrane Protein	-0.025	0	0
286	iceplant_tr_128705	Non-Outer Membrane Protein	-0.058	0	0
287	iceplant_tr_97877	Outer Membrane Protein	-0.016	1	0
288	iceplant_tr_23526	Non-Outer Membrane Protein	-0.034	1	1
289	iceplant_tr_26151	Non-Outer Membrane Protein	-0.079	1	0
290	iceplant_tr_15656	Non-Outer Membrane Protein	0.003	1	0
291	iceplant_tr_6364	Non-Outer Membrane Protein	-0.028	0	0
292	iceplant_tr_245606	Non-Outer Membrane Protein	-0.026	1	1
293	iceplant_tr_13346	Non-Outer Membrane Protein	-0.075	0	0
294	iceplant_tr_31990	Non-Outer Membrane Protein	0	0	0
295	iceplant_tr_30347	Non-Outer Membrane Protein	-0.042	2	0
296	iceplant_tr_27819	Non-Outer Membrane Protein	-0.006	0	0
297	iceplant_tr_26571	Non-Outer Membrane Protein	-0.06	0	0
298	iceplant_tr_65719	Outer Membrane Protein	0.012	1	1
299	iceplant_tr_27421	Non-Outer Membrane Protein	-0.044	0	0
300	iceplant_tr_132941	Non-Outer Membrane Protein	-0.024	0	0
301	iceplant_tr_127557	Non-Outer Membrane Protein	-0.041	0	0
302	iceplant_tr_80191	Non-Outer Membrane Protein	-0.044	0	0
303	iceplant_tr_40304	Non-Outer Membrane Protein	-0.054	10	9
304	iceplant_tr_25159	Outer Membrane Protein	-0.018	1	0
305	iceplant_tr_125703	Non-Outer Membrane Protein	-0.044	0	0
306	iceplant_tr_27429	Non-Outer Membrane Protein	-0.055	1	0
307	iceplant_tr_128823	Outer Membrane Protein	0.024	0	0
308	iceplant_tr_245638	Non-Outer Membrane Protein	-0.075	0	0
309	iceplant_tr_24803	Non-Outer Membrane Protein	-0.008	1	0
310	iceplant_tr_77850	Non-Outer Membrane Protein	-0.055	1	0
311	iceplant_tr_52492	Non-Outer Membrane Protein	-0.006	0	0
312	iceplant_tr_81282	Non-Outer Membrane Protein	-0.05	13	9
313	iceplant_tr_64425	Outer Membrane Protein	0.016	0	0
314	iceplant_tr_59448	Non-Outer Membrane Protein	-0.038	1	0
315	iceplant_tr_60401	Non-Outer Membrane Protein	-0.064	1	0
316	iceplant_tr_34196	Non-Outer Membrane Protein	-0.04	0	0
317	iceplant_tr_251697	Non-Outer Membrane Protein	-0.046	14	15
318	iceplant_tr_29253	Outer Membrane Protein	-0.037	0	0
319	iceplant_tr_20010	Non-Outer Membrane Protein	-0.052	2	0
320	iceplant_tr_11573	Outer Membrane Protein	-0.026	0	0
321	iceplant_tr_126987	Non-Outer Membrane Protein	-0.029	3	0
322	iceplant_tr_20033	Non-Outer Membrane Protein	-0.061	0	0
323	iceplant_tr_15725	Non-Outer Membrane Protein	-0.005	0	0
324	iceplant_tr_28280	Non-Outer Membrane Protein	-0.038	3	1
325	iceplant_tr_240811	Non-Outer Membrane Protein	-0.028	1	0
326	iceplant_tr_241354	Non-Outer Membrane Protein	-0.014	1	1
327	iceplant_tr_126221	Non-Outer Membrane Protein	-0.044	1	0
328	iceplant_tr_91187	Non-Outer Membrane Protein	-0.037	1	0
329	iceplant_tr_28666	Outer Membrane Protein	-0.015	0	0
330	iceplant_tr_40272	Non-Outer Membrane Protein	-0.041	0	0
331	iceplant_tr_47371	Non-Outer Membrane Protein	-0.034	0	0
332	iceplant_tr_76636	Non-Outer Membrane Protein	-0.059	2	0
333	iceplant_tr_29513	Non-Outer Membrane Protein	-0.039	6	6
334	iceplant_tr_10480	Non-Outer Membrane Protein	-0.031	2	0
335	iceplant_tr_247477	Non-Outer Membrane Protein	-0.044	12	12
336	iceplant_tr_86986	Non-Outer Membrane Protein	-0.053	1	0
337	iceplant_tr_55692	Non-Outer Membrane Protein	-0.012	1	0
338	iceplant_tr_125905	Non-Outer Membrane Protein	-0.023	0	0
339	iceplant_tr_27092	Non-Outer Membrane Protein	-0.052	2	0
340	iceplant_tr_13527	Non-Outer Membrane Protein	-0.054	1	0
341	iceplant_tr_25472	Non-Outer Membrane Protein	-0.053	0	0
342	iceplant_tr_246959	Non-Outer Membrane Protein	-0.018	0	0
343	iceplant_tr_12756	Non-Outer Membrane Protein	0	2	0
344	iceplant_tr_59437	Non-Outer Membrane Protein	-0.03	0	0
345	iceplant_tr_18397	Outer Membrane Protein	-0.029	0	0
346	iceplant_tr_130362	Non-Outer Membrane Protein	-0.014	3	2
347	iceplant_tr_251371	Non-Outer Membrane Protein	-0.031	0	0
348	iceplant_tr_61985	Non-Outer Membrane Protein	-0.068	0	0
349	iceplant_tr_29906	Non-Outer Membrane Protein	-0.027	0	0
350	iceplant_tr_61039	Non-Outer Membrane Protein	-0.025	0	0
351	iceplant_tr_28204	Non-Outer Membrane Protein	-0.041	2	0
352	iceplant_tr_46340	Non-Outer Membrane Protein	0	3	2
353	iceplant_tr_129211	Non-Outer Membrane Protein	-0.044	0	0
354	iceplant_tr_79687	Non-Outer Membrane Protein	-0.06	0	0
355	iceplant_tr_26218	Non-Outer Membrane Protein	-0.038	1	1
356	iceplant_tr_128170	Non-Outer Membrane Protein	-0.078	1	1
357	iceplant_tr_14794	Non-Outer Membrane Protein	-0.031	0	0
358	iceplant_tr_40391	Non-Outer Membrane Protein	-0.027	0	0
359	iceplant_tr_13631	Non-Outer Membrane Protein	-0.042	2	1
360	iceplant_tr_24070	Non-Outer Membrane Protein	-0.045	0	0
361	iceplant_tr_8803	Outer Membrane Protein	-0.031	1	0
362	iceplant_tr_49162	Non-Outer Membrane Protein	-0.018	0	0
363	iceplant_tr_25698	Non-Outer Membrane Protein	-0.047	2	0
364	iceplant_tr_130299	Non-Outer Membrane Protein	-0.042	0	0
365	iceplant_tr_27558	Non-Outer Membrane Protein	-0.041	0	0
366	iceplant_tr_127854	Non-Outer Membrane Protein	-0.05	1	0
367	iceplant_tr_44402	Non-Outer Membrane Protein	-0.068	3	2
368	iceplant_tr_92565	Non-Outer Membrane Protein	0.001	3	1
369	iceplant_tr_127028	Non-Outer Membrane Protein	-0.033	0	0
370	iceplant_tr_103956	Non-Outer Membrane Protein	-0.029	0	0
371	iceplant_tr_76688	Non-Outer Membrane Protein	-0.067	2	2
372	iceplant_tr_56126	Non-Outer Membrane Protein	-0.028	0	0
373	iceplant_tr_247929	Non-Outer Membrane Protein	-0.025	1	2
374	iceplant_tr_250028	Non-Outer Membrane Protein	-0.054	0	0
375	iceplant_tr_40332	Non-Outer Membrane Protein	-0.057	0	0
376	iceplant_tr_16859	Non-Outer Membrane Protein	-0.051	2	1
377	iceplant_tr_40337	Non-Outer Membrane Protein	-0.022	1	1
378	iceplant_tr_13061	Non-Outer Membrane Protein	-0.045	15	14
379	iceplant_tr_26365	Non-Outer Membrane Protein	-0.054	1	0
380	iceplant_tr_249733	Non-Outer Membrane Protein	-0.036	0	0
381	iceplant_tr_31432	Non-Outer Membrane Protein	-0.032	0	0
382	iceplant_tr_19950	Non-Outer Membrane Protein	-0.026	1	0
383	iceplant_tr_128036	Outer Membrane Protein	-0.018	0	0
384	iceplant_tr_244116	Non-Outer Membrane Protein	-0.028	3	2
385	iceplant_tr_57157	Non-Outer Membrane Protein	-0.019	3	0
386	iceplant_tr_244717	Non-Outer Membrane Protein	-0.034	0	0
387	iceplant_tr_242248	Non-Outer Membrane Protein	-0.05	1	0
388	iceplant_tr_18893	Non-Outer Membrane Protein	-0.056	0	0
389	iceplant_tr_28312	Non-Outer Membrane Protein	-0.036	0	0
390	iceplant_tr_18287	Non-Outer Membrane Protein	-0.044	12	10
391	iceplant_tr_127101	Non-Outer Membrane Protein	-0.056	1	0
392	iceplant_tr_26595	Non-Outer Membrane Protein	-0.008	1	0
393	iceplant_tr_28634	Non-Outer Membrane Protein	-0.013	5	5
394	iceplant_tr_31223	Non-Outer Membrane Protein	-0.017	0	0
395	iceplant_tr_15580	Outer Membrane Protein	-0.02	4	0
396	iceplant_tr_40856	Non-Outer Membrane Protein	-0.031	0	0
397	iceplant_tr_26440	Non-Outer Membrane Protein	-0.032	2	2
398	iceplant_tr_128468	Non-Outer Membrane Protein	-0.045	1	0
399	iceplant_tr_27927	Non-Outer Membrane Protein	-0.078	0	0
400	iceplant_tr_15201	Outer Membrane Protein	0.013	3	2
401	iceplant_tr_23423	Non-Outer Membrane Protein	-0.045	1	0
402	iceplant_tr_25872	Non-Outer Membrane Protein	-0.029	2	0
403	iceplant_tr_241067	Non-Outer Membrane Protein	-0.05	0	0
404	iceplant_tr_25566	Non-Outer Membrane Protein	-0.042	0	0
405	iceplant_tr_129325	Non-Outer Membrane Protein	-0.04	14	12
406	iceplant_tr_16760	Outer Membrane Protein	-0.011	1	0
407	iceplant_tr_28684	Non-Outer Membrane Protein	-0.051	0	0
408	iceplant_tr_16820	Outer Membrane Protein	-0.04	3	2
409	iceplant_tr_247426	Non-Outer Membrane Protein	-0.044	1	0
410	iceplant_tr_26035	Non-Outer Membrane Protein	-0.056	1	0
411	iceplant_tr_127759	Non-Outer Membrane Protein	-0.041	0	0
412	iceplant_tr_26118	Non-Outer Membrane Protein	-0.076	0	0
413	iceplant_tr_128828	Outer Membrane Protein	-0.014	1	1
414	iceplant_tr_62981	Non-Outer Membrane Protein	-0.029	0	0
415	iceplant_tr_236834	Outer Membrane Protein	0.003	1	0
416	iceplant_tr_127495	Non-Outer Membrane Protein	-0.048	1	1
417	iceplant_tr_29784	Outer Membrane Protein	-0.012	1	0
418	iceplant_tr_125782	Non-Outer Membrane Protein	-0.047	0	0
419	iceplant_tr_96654	Outer Membrane Protein	-0.022	0	0
420	iceplant_tr_130898	Outer Membrane Protein	-0.008	1	0
421	iceplant_tr_237571	Non-Outer Membrane Protein	-0.013	1	0
422	iceplant_tr_240199	Outer Membrane Protein	-0.044	1	1
423	iceplant_tr_24244	Non-Outer Membrane Protein	-0.045	0	0
424	iceplant_tr_29390	Non-Outer Membrane Protein	-0.05	0	0
425	iceplant_tr_12515	Non-Outer Membrane Protein	-0.073	3	0
426	iceplant_tr_77045	Outer Membrane Protein	-0.008	2	0
427	iceplant_tr_18289	Non-Outer Membrane Protein	-0.051	0	0
428	iceplant_tr_15038	Outer Membrane Protein	-0.047	2	2
429	iceplant_tr_78349	Outer Membrane Protein	-0.037	6	4
430	iceplant_tr_23379	Non-Outer Membrane Protein	-0.05	0	0
431	iceplant_tr_127129	Outer Membrane Protein	-0.021	0	0
432	iceplant_tr_247578	Non-Outer Membrane Protein	-0.076	2	0
433	iceplant_tr_246195	Non-Outer Membrane Protein	-0.09	2	1
434	iceplant_tr_11933	Non-Outer Membrane Protein	-0.067	2	1
435	iceplant_tr_17775	Non-Outer Membrane Protein	-0.067	0	0
436	iceplant_tr_30	Non-Outer Membrane Protein	-0.07	1	1
437	iceplant_tr_126101	Non-Outer Membrane Protein	-0.089	0	0
438	iceplant_tr_9125	Non-Outer Membrane Protein	-0.043	1	0
439	iceplant_tr_126184	Non-Outer Membrane Protein	-0.035	1	0
440	iceplant_tr_59328	Non-Outer Membrane Protein	-0.036	0	0
441	iceplant_tr_28921	Non-Outer Membrane Protein	-0.037	4	0
442	iceplant_tr_32832	Non-Outer Membrane Protein	-0.064	0	0
443	iceplant_tr_241789	Non-Outer Membrane Protein	-0.023	0	0
444	iceplant_tr_126142	Non-Outer Membrane Protein	-0.07	1	0
445	iceplant_tr_49770	Non-Outer Membrane Protein	-0.007	0	0
446	iceplant_tr_241401	Non-Outer Membrane Protein	-0.024	1	0
447	iceplant_tr_32840	Non-Outer Membrane Protein	-0.104	0	0
448	iceplant_tr_28714	Outer Membrane Protein	-0.006	0	0
449	iceplant_tr_54740	Non-Outer Membrane Protein	-0.034	1	0
450	iceplant_tr_246577	Outer Membrane Protein	-0.013	5	0
451	iceplant_tr_135004	Outer Membrane Protein	-0.016	2	2
452	iceplant_tr_250294	Non-Outer Membrane Protein	-0.056	1	0
453	iceplant_tr_247660	Non-Outer Membrane Protein	-0.03	3	1
454	iceplant_tr_19532	Non-Outer Membrane Protein	-0.018	1	0
455	iceplant_tr_18762	Outer Membrane Protein	-0.016	2	0
456	iceplant_tr_29931	Non-Outer Membrane Protein	-0.014	0	0
457	iceplant_tr_246214	Non-Outer Membrane Protein	-0.102	5	3
458	iceplant_tr_24758	Outer Membrane Protein	-0.044	3	3
459	iceplant_tr_247290	Non-Outer Membrane Protein	-0.074	0	0
460	iceplant_tr_27856	Non-Outer Membrane Protein	-0.059	0	0
461	iceplant_tr_45057	Non-Outer Membrane Protein	-0.124	0	0
462	iceplant_tr_31574	Outer Membrane Protein	0.01	1	1
463	iceplant_tr_248055	Non-Outer Membrane Protein	-0.004	1	0
464	iceplant_tr_46453	Non-Outer Membrane Protein	-0.065	0	0
465	iceplant_tr_40387	Non-Outer Membrane Protein	-0.047	3	0
466	iceplant_tr_49844	Non-Outer Membrane Protein	-0.055	0	0
467	iceplant_tr_251095	Non-Outer Membrane Protein	-0.056	3	0
468	iceplant_tr_75264	Non-Outer Membrane Protein	-0.053	0	0
469	iceplant_tr_126818	Non-Outer Membrane Protein	-0.03	0	0
470	iceplant_tr_240253	Non-Outer Membrane Protein	-0.039	0	0
471	iceplant_tr_16635	Outer Membrane Protein	-0.013	0	1
472	iceplant_tr_75355	Non-Outer Membrane Protein	-0.024	0	0
473	iceplant_tr_80212	Non-Outer Membrane Protein	-0.059	1	1
474	iceplant_tr_249983	Non-Outer Membrane Protein	-0.032	0	0
475	iceplant_tr_247961	Non-Outer Membrane Protein	-0.013	2	0
476	iceplant_tr_127463	Non-Outer Membrane Protein	-0.052	16	14
477	iceplant_tr_122463	Non-Outer Membrane Protein	-0.042	2	0
478	iceplant_tr_251799	Non-Outer Membrane Protein	-0.06	3	0
479	iceplant_tr_29374	Non-Outer Membrane Protein	-0.021	0	0
480	iceplant_tr_121398	Non-Outer Membrane Protein	-0.047	0	0
481	iceplant_tr_25052	Non-Outer Membrane Protein	-0.028	5	5
482	iceplant_tr_80422	Non-Outer Membrane Protein	-0.057	10	10
483	iceplant_tr_44907	Non-Outer Membrane Protein	-0.053	0	0
484	iceplant_tr_25461	Non-Outer Membrane Protein	-0.021	1	1
485	iceplant_tr_3516	Non-Outer Membrane Protein	-0.043	1	0
486	iceplant_tr_25538	Non-Outer Membrane Protein	-0.023	1	0
487	iceplant_tr_60878	Non-Outer Membrane Protein	-0.043	0	0
488	iceplant_tr_19363	Non-Outer Membrane Protein	-0.036	5	5
489	iceplant_tr_127503	Non-Outer Membrane Protein	-0.042	12	0
490	iceplant_tr_245118	Non-Outer Membrane Protein	0.01	0	0
491	iceplant_tr_24046	Non-Outer Membrane Protein	-0.062	0	0
492	iceplant_tr_249659	Non-Outer Membrane Protein	-0.007	0	0
493	iceplant_tr_126100	Outer Membrane Protein	-0.018	1	1
494	iceplant_tr_24358	Non-Outer Membrane Protein	-0.056	1	0
495	iceplant_tr_28257	Non-Outer Membrane Protein	-0.014	0	0
496	iceplant_tr_45557	Non-Outer Membrane Protein	-0.017	0	0
497	iceplant_tr_26220	Non-Outer Membrane Protein	-0.022	4	0
498	iceplant_tr_14703	Outer Membrane Protein	-0.018	1	0
499	iceplant_tr_250228	Non-Outer Membrane Protein	-0.069	13	12
500	iceplant_tr_50596	Non-Outer Membrane Protein	-0.058	0	0
501	iceplant_tr_27711	Non-Outer Membrane Protein	-0.024	1	0
502	iceplant_tr_247514	Outer Membrane Protein	-0.003	2	2
503	iceplant_tr_16993	Non-Outer Membrane Protein	-0.008	2	1
504	iceplant_tr_251379	Outer Membrane Protein	-0.009	0	0
505	iceplant_tr_52287	Non-Outer Membrane Protein	-0.082	0	0
506	iceplant_tr_28245	Non-Outer Membrane Protein	-0.024	0	0
507	iceplant_tr_245413	Non-Outer Membrane Protein	-0.077	0	0
508	iceplant_tr_39540	Outer Membrane Protein	-0.024	2	0
509	iceplant_tr_245661	Outer Membrane Protein	-0.029	0	0
510	iceplant_tr_75771	Non-Outer Membrane Protein	-0.068	0	0
511	iceplant_tr_60537	Non-Outer Membrane Protein	-0.072	1	0
512	iceplant_tr_25586	Non-Outer Membrane Protein	-0.053	11	11
513	iceplant_tr_18579	Non-Outer Membrane Protein	-0.075	2	0
514	iceplant_tr_40439	Non-Outer Membrane Protein	-0.052	1	0
515	iceplant_tr_15677	Non-Outer Membrane Protein	-0.108	0	0
516	iceplant_tr_19349	Non-Outer Membrane Protein	-0.019	1	0
517	iceplant_tr_58498	Non-Outer Membrane Protein	-0.025	0	0
518	iceplant_tr_27642	Non-Outer Membrane Protein	-0.033	1	0
519	iceplant_tr_91878	Non-Outer Membrane Protein	-0.014	3	0
520	iceplant_tr_126378	Non-Outer Membrane Protein	-0.038	1	1
521	iceplant_tr_27947	Non-Outer Membrane Protein	-0.06	0	0
522	iceplant_tr_28713	Non-Outer Membrane Protein	-0.015	6	0
523	iceplant_tr_128138	Outer Membrane Protein	0.003	0	0
524	iceplant_tr_129175	Non-Outer Membrane Protein	-0.076	3	2
525	iceplant_tr_76262	Non-Outer Membrane Protein	-0.066	0	0
526	iceplant_tr_250869	Outer Membrane Protein	-0.021	2	0
527	iceplant_tr_251743	Non-Outer Membrane Protein	-0.055	14	13
528	iceplant_tr_126561	Non-Outer Membrane Protein	-0.03	1	0
529	iceplant_tr_126062	Non-Outer Membrane Protein	-0.015	3	0
530	iceplant_tr_40346	Non-Outer Membrane Protein	-0.01	12	10
531	iceplant_tr_128255	Non-Outer Membrane Protein	-0.064	2	1
532	iceplant_tr_25411	Non-Outer Membrane Protein	-0.049	0	0
533	iceplant_tr_74904	Outer Membrane Protein	-0.011	1	0
534	iceplant_tr_5085	Non-Outer Membrane Protein	-0.053	12	12
535	iceplant_tr_48737	Non-Outer Membrane Protein	-0.032	0	0
536	iceplant_tr_8303	Non-Outer Membrane Protein	-0.041	0	0
537	iceplant_tr_40372	Non-Outer Membrane Protein	-0.068	1	0
538	iceplant_tr_243203	Non-Outer Membrane Protein	-0.066	0	1
539	iceplant_tr_251490	Non-Outer Membrane Protein	-0.065	11	10
540	iceplant_tr_28675	Non-Outer Membrane Protein	-0.012	0	0
541	iceplant_tr_128877	Outer Membrane Protein	-0.025	1	0
542	iceplant_tr_21572	Outer Membrane Protein	0.016	0	0
543	iceplant_tr_30660	Non-Outer Membrane Protein	-0.049	0	0
544	iceplant_tr_18573	Non-Outer Membrane Protein	-0.037	1	0
545	iceplant_tr_410	Non-Outer Membrane Protein	-0.093	2	2
546	iceplant_tr_23907	Non-Outer Membrane Protein	-0.056	0	0
547	iceplant_tr_27887	Non-Outer Membrane Protein	-0.071	0	0
548	iceplant_tr_30159	Non-Outer Membrane Protein	-0.043	1	0
549	iceplant_tr_35109	Non-Outer Membrane Protein	-0.031	0	0
550	iceplant_tr_31430	Non-Outer Membrane Protein	-0.004	1	0
551	iceplant_tr_249059	Non-Outer Membrane Protein	-0.072	10	10
552	iceplant_tr_75998	Non-Outer Membrane Protein	-0.026	0	0
553	iceplant_tr_126067	Outer Membrane Protein	-0.006	6	4
554	iceplant_tr_31175	Non-Outer Membrane Protein	-0.039	1	1
555	iceplant_tr_247325	Non-Outer Membrane Protein	-0.057	0	0
556	iceplant_tr_125798	Non-Outer Membrane Protein	-0.064	0	0
557	iceplant_tr_125744	Non-Outer Membrane Protein	-0.071	1	0
558	iceplant_tr_31332	Non-Outer Membrane Protein	-0.007	4	2
559	iceplant_tr_240904	Non-Outer Membrane Protein	-0.014	1	1
560	iceplant_tr_25822	Outer Membrane Protein	-0.016	1	0
561	iceplant_tr_75604	Non-Outer Membrane Protein	-0.03	1	0
562	iceplant_tr_3946	Outer Membrane Protein	-0.036	0	0
563	iceplant_tr_24202	Non-Outer Membrane Protein	-0.031	13	11
564	iceplant_tr_5556	Non-Outer Membrane Protein	-0.08	0	0
565	iceplant_tr_126434	Non-Outer Membrane Protein	-0.041	1	0
566	iceplant_tr_31117	Non-Outer Membrane Protein	-0.039	0	0
567	iceplant_tr_250378	Non-Outer Membrane Protein	-0.049	11	11
568	iceplant_tr_251812	Outer Membrane Protein	-0.039	0	0
569	iceplant_tr_30674	Non-Outer Membrane Protein	-0.013	4	4
570	iceplant_tr_127617	Outer Membrane Protein	-0.01	1	0
571	iceplant_tr_55499	Non-Outer Membrane Protein	0.021	2	2
572	iceplant_tr_40388	Non-Outer Membrane Protein	-0.048	3	0
573	iceplant_tr_245835	Outer Membrane Protein	-0.015	1	0
574	iceplant_tr_32223	Non-Outer Membrane Protein	-0.016	1	0
575	iceplant_tr_247709	Non-Outer Membrane Protein	-0.064	1	0
576	iceplant_tr_249664	Non-Outer Membrane Protein	-0.068	1	1
577	iceplant_tr_8438	Non-Outer Membrane Protein	-0.054	1	0
578	iceplant_tr_26196	Non-Outer Membrane Protein	-0.055	12	9
579	iceplant_tr_23853	Outer Membrane Protein	-0.019	0	0
580	iceplant_tr_244724	Outer Membrane Protein	-0.045	1	0
581	iceplant_tr_26439	Non-Outer Membrane Protein	-0.014	5	0
582	iceplant_tr_59462	Non-Outer Membrane Protein	-0.036	0	0
583	iceplant_tr_238485	Outer Membrane Protein	0.014	0	0
584	iceplant_tr_27155	Non-Outer Membrane Protein	-0.068	5	0
585	iceplant_tr_93231	Non-Outer Membrane Protein	-0.068	18	17
586	iceplant_tr_18851	Non-Outer Membrane Protein	-0.036	0	0
587	iceplant_tr_246288	Non-Outer Membrane Protein	-0.032	2	2
588	iceplant_tr_10042	Non-Outer Membrane Protein	-0.053	1	0
589	iceplant_tr_127141	Outer Membrane Protein	-0.021	1	0
590	iceplant_tr_62433	Non-Outer Membrane Protein	-0.027	0	0
591	iceplant_tr_23785	Non-Outer Membrane Protein	-0.038	1	0
592	iceplant_tr_109960	Non-Outer Membrane Protein	-0.035	0	0
593	iceplant_tr_32717	Non-Outer Membrane Protein	-0.038	0	0
594	iceplant_tr_60273	Non-Outer Membrane Protein	-0.036	0	0
595	iceplant_tr_128322	Non-Outer Membrane Protein	-0.04	1	1
596	iceplant_tr_16657	Non-Outer Membrane Protein	-0.08	0	0
597	iceplant_tr_25382	Non-Outer Membrane Protein	-0.071	1	0
598	iceplant_tr_16171	Outer Membrane Protein	-0.019	2	1
599	iceplant_tr_127148	Outer Membrane Protein	0.005	0	0
600	iceplant_tr_62321	Non-Outer Membrane Protein	-0.036	0	0
601	iceplant_tr_23547	Non-Outer Membrane Protein	-0.067	1	0
602	iceplant_tr_248349	Non-Outer Membrane Protein	-0.051	11	10
603	iceplant_tr_60515	Non-Outer Membrane Protein	-0.051	0	0
604	iceplant_tr_90717	Non-Outer Membrane Protein	-0.057	2	1
605	iceplant_tr_19669	Outer Membrane Protein	0.009	6	3
606	iceplant_tr_243530	Non-Outer Membrane Protein	0.006	0	0
607	iceplant_tr_26735	Non-Outer Membrane Protein	-0.031	0	0
608	iceplant_tr_24005	Outer Membrane Protein	-0.046	1	0
609	iceplant_tr_245889	Non-Outer Membrane Protein	-0.063	0	0
610	iceplant_tr_24519	Non-Outer Membrane Protein	-0.089	2	1
611	iceplant_tr_5560	Non-Outer Membrane Protein	-0.013	0	0
612	iceplant_tr_246629	Outer Membrane Protein	-0.014	1	0
613	iceplant_tr_131844	Non-Outer Membrane Protein	0	1	1
614	iceplant_tr_245416	Non-Outer Membrane Protein	-0.002	1	0
615	iceplant_tr_13227	Non-Outer Membrane Protein	-0.073	12	10
616	iceplant_tr_249261	Outer Membrane Protein	-0.016	2	1
617	iceplant_tr_80652	Non-Outer Membrane Protein	-0.056	0	0
618	iceplant_tr_248554	Non-Outer Membrane Protein	-0.031	2	0
619	iceplant_tr_88470	Non-Outer Membrane Protein	-0.049	0	0
620	iceplant_tr_127983	Non-Outer Membrane Protein	-0.071	0	0
621	iceplant_tr_18731	Non-Outer Membrane Protein	-0.032	0	0
622	iceplant_tr_87134	Outer Membrane Protein	-0.031	1	1
623	iceplant_tr_129238	Outer Membrane Protein	-0.03	4	0
624	iceplant_tr_34875	Non-Outer Membrane Protein	-0.076	0	0
625	iceplant_tr_28734	Non-Outer Membrane Protein	-0.002	0	0
626	iceplant_tr_75374	Non-Outer Membrane Protein	-0.052	1	0
627	iceplant_tr_125688	Non-Outer Membrane Protein	-0.029	0	0
628	iceplant_tr_75697	Non-Outer Membrane Protein	0	0	0
629	iceplant_tr_43181	Non-Outer Membrane Protein	-0.039	0	0
630	iceplant_tr_73868	Non-Outer Membrane Protein	-0.034	1	1
631	iceplant_tr_13765	Non-Outer Membrane Protein	-0.04	13	12
632	iceplant_tr_127289	Non-Outer Membrane Protein	-0.016	2	2
633	iceplant_tr_2356	Non-Outer Membrane Protein	-0.047	0	0
634	iceplant_tr_127365	Outer Membrane Protein	-0.039	2	2
635	iceplant_tr_27143	Non-Outer Membrane Protein	-0.059	1	0
636	iceplant_tr_127504	Non-Outer Membrane Protein	-0.057	10	8
637	iceplant_tr_31412	Outer Membrane Protein	0.001	0	0
638	iceplant_tr_17645	Non-Outer Membrane Protein	-0.065	0	0
639	iceplant_tr_8854	Non-Outer Membrane Protein	-0.031	0	0
640	iceplant_tr_93434	Outer Membrane Protein	-0.028	3	3
641	iceplant_tr_244869	Non-Outer Membrane Protein	-0.031	0	0
642	iceplant_tr_47253	Non-Outer Membrane Protein	-0.033	3	0
643	iceplant_tr_126474	Non-Outer Membrane Protein	-0.056	0	0
644	iceplant_tr_102394	Non-Outer Membrane Protein	-0.034	0	0
645	iceplant_tr_246223	Non-Outer Membrane Protein	-0.041	9	9
646	iceplant_tr_62126	Non-Outer Membrane Protein	-0.02	5	5
647	iceplant_tr_23724	Non-Outer Membrane Protein	-0.051	1	0
648	iceplant_tr_241417	Outer Membrane Protein	0.011	0	0
649	iceplant_tr_249111	Non-Outer Membrane Protein	-0.025	0	0
650	iceplant_tr_19970	Non-Outer Membrane Protein	-0.04	0	0
651	iceplant_tr_26250	Non-Outer Membrane Protein	-0.04	0	0
652	iceplant_tr_248825	Outer Membrane Protein	-0.026	1	0
653	iceplant_tr_74400	Outer Membrane Protein	-0.011	0	0
654	iceplant_tr_30850	Non-Outer Membrane Protein	-0.048	3	0
655	iceplant_tr_128939	Non-Outer Membrane Protein	-0.057	11	11
656	iceplant_tr_126893	Non-Outer Membrane Protein	-0.056	0	0
657	iceplant_tr_28410	Non-Outer Membrane Protein	-0.072	4	6
658	iceplant_tr_126084	Non-Outer Membrane Protein	-0.03	0	0
659	iceplant_tr_46537	Outer Membrane Protein	0.001	1	1
660	iceplant_tr_59604	Non-Outer Membrane Protein	-0.015	0	0
661	iceplant_tr_26563	Non-Outer Membrane Protein	-0.045	0	0
662	iceplant_tr_248610	Non-Outer Membrane Protein	-0.012	14	13
663	iceplant_tr_104267	Outer Membrane Protein	-0.011	6	2
664	iceplant_tr_127270	Non-Outer Membrane Protein	-0.022	1	1
665	iceplant_tr_100565	Non-Outer Membrane Protein	-0.049	0	0
666	iceplant_tr_57134	Non-Outer Membrane Protein	-0.035	1	1
667	iceplant_tr_28310	Non-Outer Membrane Protein	-0.063	0	0
668	iceplant_tr_41355	Non-Outer Membrane Protein	-0.044	0	0
669	iceplant_tr_128099	Outer Membrane Protein	-0.034	1	0
670	iceplant_tr_30739	Non-Outer Membrane Protein	-0.017	0	0
671	iceplant_tr_23572	Non-Outer Membrane Protein	-0.07	0	0
672	iceplant_tr_240858	Non-Outer Membrane Protein	-0.042	0	0
673	iceplant_tr_17864	Non-Outer Membrane Protein	0.007	0	0
674	iceplant_tr_28200	Non-Outer Membrane Protein	-0.136	0	0
675	iceplant_tr_128721	Outer Membrane Protein	-0.058	1	1
676	iceplant_tr_79630	Non-Outer Membrane Protein	-0.025	0	0
677	iceplant_tr_20257	Non-Outer Membrane Protein	-0.062	1	1
678	iceplant_tr_108292	Non-Outer Membrane Protein	-0.084	9	10
679	iceplant_tr_18333	Non-Outer Membrane Protein	-0.036	12	10
680	iceplant_tr_26973	Non-Outer Membrane Protein	-0.058	0	0
681	iceplant_tr_24717	Outer Membrane Protein	-0.038	1	0
682	iceplant_tr_243812	Non-Outer Membrane Protein	-0.074	1	1
683	iceplant_tr_24687	Non-Outer Membrane Protein	-0.042	1	0
684	iceplant_tr_248473	Non-Outer Membrane Protein	-0.031	1	0
685	iceplant_tr_114436	Non-Outer Membrane Protein	-0.041	0	0
686	iceplant_tr_125684	Non-Outer Membrane Protein	-0.031	0	0
687	iceplant_tr_82755	Outer Membrane Protein	-0.025	1	2
688	iceplant_tr_126131	Non-Outer Membrane Protein	-0.042	1	0
689	iceplant_tr_118673	Non-Outer Membrane Protein	-0.058	1	0
690	iceplant_tr_50990	Non-Outer Membrane Protein	-0.081	0	0
691	iceplant_tr_77914	Non-Outer Membrane Protein	-0.076	1	1
692	iceplant_tr_75755	Non-Outer Membrane Protein	-0.078	0	0
693	iceplant_tr_34233	Non-Outer Membrane Protein	-0.036	1	0
694	iceplant_tr_48381	Non-Outer Membrane Protein	-0.053	0	0
695	iceplant_tr_126332	Non-Outer Membrane Protein	-0.071	3	0
696	iceplant_tr_249696	Non-Outer Membrane Protein	-0.066	10	10
697	iceplant_tr_25169	Non-Outer Membrane Protein	-0.036	2	0
698	iceplant_tr_25547	Non-Outer Membrane Protein	-0.058	0	0
699	iceplant_tr_19120	Non-Outer Membrane Protein	-0.049	0	0
700	iceplant_tr_111909	Non-Outer Membrane Protein	-0.022	1	2
701	iceplant_tr_126163	Non-Outer Membrane Protein	-0.064	0	0
702	iceplant_tr_59194	Outer Membrane Protein	0.001	1	0
703	iceplant_tr_62626	Non-Outer Membrane Protein	-0.036	1	0
704	iceplant_tr_249355	Non-Outer Membrane Protein	-0.03	10	11
705	iceplant_tr_28727	Non-Outer Membrane Protein	-0.076	2	1
706	iceplant_tr_129505	Non-Outer Membrane Protein	-0.064	13	12
707	iceplant_tr_76127	Non-Outer Membrane Protein	-0.031	12	11
708	iceplant_tr_17879	Non-Outer Membrane Protein	-0.029	2	2
709	iceplant_tr_248906	Non-Outer Membrane Protein	-0.051	12	11
710	iceplant_tr_126799	Non-Outer Membrane Protein	-0.073	0	0
711	iceplant_tr_227000	Non-Outer Membrane Protein	-0.117	1	0
712	iceplant_tr_251700	Outer Membrane Protein	-0.031	1	0
713	iceplant_tr_15699	Outer Membrane Protein	-0.027	2	0
714	iceplant_tr_43667	Non-Outer Membrane Protein	-0.097	0	0
715	iceplant_tr_7804	Non-Outer Membrane Protein	0.05	0	0
716	iceplant_tr_246518	Non-Outer Membrane Protein	-0.036	2	0
717	iceplant_tr_28492	Outer Membrane Protein	-0.039	0	0
718	iceplant_tr_30287	Non-Outer Membrane Protein	-0.059	1	0
719	iceplant_tr_247228	Non-Outer Membrane Protein	-0.008	3	0
720	iceplant_tr_45052	Non-Outer Membrane Protein	0.075	0	0
721	iceplant_tr_24666	Non-Outer Membrane Protein	-0.018	4	2
722	iceplant_tr_27995	Outer Membrane Protein	-0.005	0	0
723	iceplant_tr_250157	Non-Outer Membrane Protein	-0.014	8	5
724	iceplant_tr_125991	Outer Membrane Protein	0.001	1	0
725	iceplant_tr_25596	Outer Membrane Protein	-0.019	1	0
726	iceplant_tr_250879	Non-Outer Membrane Protein	-0.041	0	0
727	iceplant_tr_127474	Non-Outer Membrane Protein	-0.011	0	0
728	iceplant_tr_102761	Non-Outer Membrane Protein	-0.022	0	0
729	iceplant_tr_76782	Outer Membrane Protein	-0.038	0	0
730	iceplant_tr_31399	Non-Outer Membrane Protein	-0.032	2	0
731	iceplant_tr_64252	Non-Outer Membrane Protein	-0.031	2	0
732	iceplant_tr_26273	Non-Outer Membrane Protein	-0.046	1	0
733	iceplant_tr_25260	Non-Outer Membrane Protein	-0.056	0	0
734	iceplant_tr_19294	Outer Membrane Protein	-0.028	1	1
735	iceplant_tr_21311	Non-Outer Membrane Protein	-0.046	0	0
736	iceplant_tr_13355	Non-Outer Membrane Protein	-0.046	12	11
737	iceplant_tr_48692	Non-Outer Membrane Protein	-0.034	1	0
738	iceplant_tr_129939	Non-Outer Membrane Protein	-0.025	5	1
739	iceplant_tr_250382	Non-Outer Membrane Protein	-0.069	12	11
740	iceplant_tr_250994	Non-Outer Membrane Protein	-0.045	0	0
741	iceplant_tr_126073	Non-Outer Membrane Protein	-0.034	0	0
742	iceplant_tr_28673	Outer Membrane Protein	-0.036	4	1
743	iceplant_tr_127324	Non-Outer Membrane Protein	-0.057	1	0
744	iceplant_tr_131083	Non-Outer Membrane Protein	-0.058	1	1
745	iceplant_tr_246119	Non-Outer Membrane Protein	-0.035	0	0
746	iceplant_tr_247050	Non-Outer Membrane Protein	-0.022	11	11
747	iceplant_tr_127871	Non-Outer Membrane Protein	-0.047	3	2
748	iceplant_tr_3924	Non-Outer Membrane Protein	-0.081	0	0
749	iceplant_tr_128429	Non-Outer Membrane Protein	-0.038	4	4
750	iceplant_tr_30237	Outer Membrane Protein	-0.011	1	1
751	iceplant_tr_100222	Non-Outer Membrane Protein	-0.056	0	0
752	iceplant_tr_52487	Non-Outer Membrane Protein	0.011	2	0
753	iceplant_tr_127931	Non-Outer Membrane Protein	-0.021	12	12
754	iceplant_tr_125800	Non-Outer Membrane Protein	-0.035	0	0
755	iceplant_tr_126074	Non-Outer Membrane Protein	-0.044	0	0
756	iceplant_tr_58866	Non-Outer Membrane Protein	-0.043	1	1
757	iceplant_tr_31369	Outer Membrane Protein	0.006	2	0
758	iceplant_tr_52444	Non-Outer Membrane Protein	-0.048	2	0
759	iceplant_tr_234359	Outer Membrane Protein	-0.037	0	0
760	iceplant_tr_30652	Non-Outer Membrane Protein	-0.042	0	0
761	iceplant_tr_17943	Non-Outer Membrane Protein	-0.031	1	0
762	iceplant_tr_129610	Non-Outer Membrane Protein	-0.041	0	0
763	iceplant_tr_126325	Non-Outer Membrane Protein	-0.087	1	1
764	iceplant_tr_41091	Non-Outer Membrane Protein	-0.076	0	0
765	iceplant_tr_11379	Non-Outer Membrane Protein	-0.046	4	0
766	iceplant_tr_23372	Non-Outer Membrane Protein	-0.057	0	0
767	iceplant_tr_20563	Outer Membrane Protein	-0.005	0	0
768	iceplant_tr_16498	Outer Membrane Protein	-0.033	0	0
769	iceplant_tr_23362	Non-Outer Membrane Protein	-0.049	1	0
770	iceplant_tr_59977	Non-Outer Membrane Protein	0.007	0	0
771	iceplant_tr_251778	Non-Outer Membrane Protein	-0.043	2	0
772	iceplant_tr_17967	Non-Outer Membrane Protein	-0.022	13	10
773	iceplant_tr_29662	Non-Outer Membrane Protein	-0.01	1	1
774	iceplant_tr_27983	Outer Membrane Protein	-0.027	0	0
775	iceplant_tr_79363	Outer Membrane Protein	-0.03	6	5
776	iceplant_tr_237475	Non-Outer Membrane Protein	-0.012	0	0
777	iceplant_tr_15993	Outer Membrane Protein	-0.039	2	1
778	iceplant_tr_245428	Non-Outer Membrane Protein	-0.037	12	12
779	iceplant_tr_24373	Non-Outer Membrane Protein	-0.055	1	0
780	iceplant_tr_80139	Non-Outer Membrane Protein	-0.072	12	10
781	iceplant_tr_95071	Outer Membrane Protein	-0.018	0	0
782	iceplant_tr_31458	Non-Outer Membrane Protein	-0.011	0	0
783	iceplant_tr_27637	Non-Outer Membrane Protein	-0.035	1	0
784	iceplant_tr_246062	Non-Outer Membrane Protein	-0.026	0	0
785	iceplant_tr_234837	Non-Outer Membrane Protein	-0.056	0	0
786	iceplant_tr_94633	Non-Outer Membrane Protein	-0.031	0	0
787	iceplant_tr_129022	Non-Outer Membrane Protein	-0.015	0	0
788	iceplant_tr_11209	Non-Outer Membrane Protein	-0.028	0	0
789	iceplant_tr_49527	Non-Outer Membrane Protein	0.018	1	1
790	iceplant_tr_75828	Outer Membrane Protein	-0.028	5	4
791	iceplant_tr_128181	Outer Membrane Protein	-0.022	1	0
792	iceplant_tr_24069	Non-Outer Membrane Protein	-0.032	0	0
793	iceplant_tr_25112	Non-Outer Membrane Protein	-0.078	10	10
794	iceplant_tr_126510	Non-Outer Membrane Protein	-0.006	1	0
795	iceplant_tr_129034	Outer Membrane Protein	-0.003	1	0
796	iceplant_tr_17501	Non-Outer Membrane Protein	-0.048	12	11
797	iceplant_tr_61177	Non-Outer Membrane Protein	-0.062	0	0
798	iceplant_tr_47207	Outer Membrane Protein	-0.007	0	0
799	iceplant_tr_129499	Non-Outer Membrane Protein	-0.062	1	0
800	iceplant_tr_127418	Non-Outer Membrane Protein	-0.061	1	0
801	iceplant_tr_128698	Non-Outer Membrane Protein	-0.061	0	0
802	iceplant_tr_76572	Non-Outer Membrane Protein	-0.058	1	0
803	iceplant_tr_53992	Non-Outer Membrane Protein	0.025	0	0
804	iceplant_tr_25056	Non-Outer Membrane Protein	-0.057	0	0
805	iceplant_tr_29328	Non-Outer Membrane Protein	-0.058	0	0
806	iceplant_tr_29077	Non-Outer Membrane Protein	-0.036	1	1
807	iceplant_tr_81312	Outer Membrane Protein	0.001	1	0
808	iceplant_tr_25572	Non-Outer Membrane Protein	-0.058	13	10
809	iceplant_tr_24463	Outer Membrane Protein	-0.048	0	0
810	iceplant_tr_24570	Outer Membrane Protein	-0.038	0	0
811	iceplant_tr_247234	Non-Outer Membrane Protein	-0.05	2	0
812	iceplant_tr_243459	Outer Membrane Protein	0.004	1	1
813	iceplant_tr_9712	Non-Outer Membrane Protein	-0.045	0	0
814	iceplant_tr_13976	Outer Membrane Protein	0.002	0	0
815	iceplant_tr_128400	Outer Membrane Protein	-0.025	0	0
816	iceplant_tr_126577	Non-Outer Membrane Protein	-0.038	0	0
817	iceplant_tr_51764	Outer Membrane Protein	-0.003	2	0
818	iceplant_tr_126629	Non-Outer Membrane Protein	-0.059	0	0
819	iceplant_tr_251288	Outer Membrane Protein	-0.024	0	0
820	iceplant_tr_48375	Non-Outer Membrane Protein	-0.035	1	1
821	iceplant_tr_129452	Non-Outer Membrane Protein	-0.037	5	6
822	iceplant_tr_26672	Non-Outer Membrane Protein	-0.027	1	0
823	iceplant_tr_53937	Non-Outer Membrane Protein	-0.028	0	0
824	iceplant_tr_30972	Non-Outer Membrane Protein	-0.066	1	0
825	iceplant_tr_117540	Non-Outer Membrane Protein	-0.06	6	6
826	iceplant_tr_126329	Non-Outer Membrane Protein	-0.091	2	1
827	iceplant_tr_131526	Outer Membrane Protein	-0.001	2	1
828	iceplant_tr_47795	Non-Outer Membrane Protein	-0.037	0	0
829	iceplant_tr_128554	Non-Outer Membrane Protein	-0.065	0	0
830	iceplant_tr_249680	Non-Outer Membrane Protein	-0.061	16	10
831	iceplant_tr_95425	Non-Outer Membrane Protein	-0.057	2	0
832	iceplant_tr_54370	Non-Outer Membrane Protein	-0.007	0	0
833	iceplant_tr_63506	Non-Outer Membrane Protein	-0.048	1	0
834	iceplant_tr_127119	Non-Outer Membrane Protein	-0.019	1	0
835	iceplant_tr_16120	Non-Outer Membrane Protein	-0.071	0	0
836	iceplant_tr_28296	Non-Outer Membrane Protein	-0.008	0	0
837	iceplant_tr_247030	Outer Membrane Protein	-0.027	0	0
838	iceplant_tr_12325	Non-Outer Membrane Protein	-0.087	3	2
839	iceplant_tr_57581	Non-Outer Membrane Protein	-0.056	0	0
840	iceplant_tr_128406	Outer Membrane Protein	-0.059	0	0
841	iceplant_tr_110156	Non-Outer Membrane Protein	-0.053	0	0
842	iceplant_tr_32314	Non-Outer Membrane Protein	-0.069	0	0
843	iceplant_tr_76325	Non-Outer Membrane Protein	-0.04	2	0
844	iceplant_tr_73860	Non-Outer Membrane Protein	-0.084	4	3
845	iceplant_tr_35361	Non-Outer Membrane Protein	-0.041	0	0
846	iceplant_tr_236620	Outer Membrane Protein	-0.03	2	2
847	iceplant_tr_241049	Outer Membrane Protein	0.008	3	0
848	iceplant_tr_27343	Non-Outer Membrane Protein	-0.062	1	0
849	iceplant_tr_58952	Outer Membrane Protein	-0.031	3	2
850	iceplant_tr_242229	Non-Outer Membrane Protein	-0.081	4	4
851	iceplant_tr_251358	Non-Outer Membrane Protein	-0.042	1	0
852	iceplant_tr_245907	Non-Outer Membrane Protein	0.007	1	0
853	iceplant_tr_25808	Outer Membrane Protein	-0.023	1	0
854	iceplant_tr_74739	Outer Membrane Protein	-0.019	2	1
855	iceplant_tr_245398	Non-Outer Membrane Protein	-0.053	0	0
856	iceplant_tr_127828	Non-Outer Membrane Protein	-0.045	0	0
857	iceplant_tr_25805	Non-Outer Membrane Protein	-0.039	2	0
858	iceplant_tr_30394	Non-Outer Membrane Protein	-0.066	1	0
859	iceplant_tr_19566	Non-Outer Membrane Protein	-0.028	0	0
860	iceplant_tr_126945	Non-Outer Membrane Protein	-0.046	2	0
861	iceplant_tr_17546	Non-Outer Membrane Protein	-0.045	13	10
862	iceplant_tr_15811	Non-Outer Membrane Protein	-0.076	0	0
863	iceplant_tr_241045	Outer Membrane Protein	-0.007	0	0
864	iceplant_tr_36727	Non-Outer Membrane Protein	-0.064	1	1
865	iceplant_tr_27672	Non-Outer Membrane Protein	-0.04	1	0
866	iceplant_tr_127808	Non-Outer Membrane Protein	-0.025	0	0
867	iceplant_tr_131573	Non-Outer Membrane Protein	-0.037	16	13
868	iceplant_tr_59949	Non-Outer Membrane Protein	-0.09	0	0
869	iceplant_tr_41058	Non-Outer Membrane Protein	-0.023	0	0
870	iceplant_tr_60849	Non-Outer Membrane Protein	-0.052	0	0
871	iceplant_tr_244946	Non-Outer Membrane Protein	-0.051	3	0
872	iceplant_tr_8452	Non-Outer Membrane Protein	-0.045	1	0
873	iceplant_tr_31460	Outer Membrane Protein	-0.008	2	2
874	iceplant_tr_236419	Non-Outer Membrane Protein	-0.099	1	1
875	iceplant_tr_74321	Non-Outer Membrane Protein	-0.046	1	0
876	iceplant_tr_250148	Non-Outer Membrane Protein	-0.042	0	0
877	iceplant_tr_135148	Non-Outer Membrane Protein	-0.011	1	1
878	iceplant_tr_238092	Non-Outer Membrane Protein	-0.063	0	0
879	iceplant_tr_17977	Non-Outer Membrane Protein	-0.073	0	0
880	iceplant_tr_126901	Non-Outer Membrane Protein	-0.038	0	0
881	iceplant_tr_29375	Non-Outer Membrane Protein	-0.057	0	0
882	iceplant_tr_246523	Non-Outer Membrane Protein	-0.018	1	1
883	iceplant_tr_241794	Outer Membrane Protein	0.016	0	0
884	iceplant_tr_2801	Outer Membrane Protein	-0.026	2	3
885	iceplant_tr_8117	Non-Outer Membrane Protein	-0.036	1	0
886	iceplant_tr_30770	Outer Membrane Protein	-0.013	1	0
887	iceplant_tr_26213	Non-Outer Membrane Protein	-0.033	12	12
888	iceplant_tr_28163	Non-Outer Membrane Protein	-0.02	5	2
889	iceplant_tr_14971	Non-Outer Membrane Protein	-0.062	0	0
890	iceplant_tr_130340	Non-Outer Membrane Protein	-0.041	2	2
891	iceplant_tr_243583	Outer Membrane Protein	-0.008	5	5
892	iceplant_tr_25320	Outer Membrane Protein	-0.054	0	0
893	iceplant_tr_27695	Outer Membrane Protein	-0.032	3	2
894	iceplant_tr_243862	Non-Outer Membrane Protein	-0.101	6	5
895	iceplant_tr_239548	Non-Outer Membrane Protein	-0.017	3	2
896	iceplant_tr_251132	Outer Membrane Protein	-0.033	0	0
897	iceplant_tr_248705	Non-Outer Membrane Protein	-0.037	1	0
898	iceplant_tr_29406	Non-Outer Membrane Protein	-0.08	1	0
899	iceplant_tr_128176	Non-Outer Membrane Protein	-0.043	1	0
900	iceplant_tr_127159	Non-Outer Membrane Protein	-0.025	0	0
901	iceplant_tr_243822	Non-Outer Membrane Protein	-0.048	1	0
902	iceplant_tr_247244	Non-Outer Membrane Protein	-0.042	1	0
903	iceplant_tr_13840	Non-Outer Membrane Protein	-0.082	0	0
904	iceplant_tr_131922	Non-Outer Membrane Protein	-0.046	3	1
905	iceplant_tr_238217	Non-Outer Membrane Protein	-0.039	0	0
906	iceplant_tr_59480	Non-Outer Membrane Protein	-0.07	0	0
907	iceplant_tr_235639	Non-Outer Membrane Protein	-0.033	2	2
908	iceplant_tr_55617	Non-Outer Membrane Protein	-0.044	1	1
909	iceplant_tr_80235	Non-Outer Membrane Protein	-0.051	4	2
910	iceplant_tr_245992	Non-Outer Membrane Protein	-0.066	0	0
911	iceplant_tr_243867	Non-Outer Membrane Protein	-0.066	0	0
912	iceplant_tr_244825	Non-Outer Membrane Protein	-0.027	0	0
913	iceplant_tr_25658	Non-Outer Membrane Protein	-0.055	5	5
914	iceplant_tr_244716	Non-Outer Membrane Protein	-0.099	11	9
915	iceplant_tr_11709	Outer Membrane Protein	0.028	0	0
916	iceplant_tr_20163	Non-Outer Membrane Protein	-0.058	0	0
917	iceplant_tr_77393	Non-Outer Membrane Protein	-0.016	0	0
918	iceplant_tr_234523	Outer Membrane Protein	-0.039	0	0
919	iceplant_tr_247919	Non-Outer Membrane Protein	-0.016	1	0
920	iceplant_tr_26815	Non-Outer Membrane Protein	-0.016	1	1
921	iceplant_tr_13753	Non-Outer Membrane Protein	-0.077	3	3
922	iceplant_tr_29882	Non-Outer Membrane Protein	-0.025	0	0
923	iceplant_tr_23625	Outer Membrane Protein	-0.021	9	8
924	iceplant_tr_20982	Non-Outer Membrane Protein	-0.043	0	0
925	iceplant_tr_127895	Non-Outer Membrane Protein	-0.05	0	0
926	iceplant_tr_26467	Non-Outer Membrane Protein	-0.065	1	0
927	iceplant_tr_23619	Non-Outer Membrane Protein	-0.06	0	0
928	iceplant_tr_80915	Outer Membrane Protein	-0.043	2	1
929	iceplant_tr_126390	Outer Membrane Protein	-0.024	0	0
930	iceplant_tr_126514	Non-Outer Membrane Protein	-0.079	4	3
931	iceplant_tr_23689	Non-Outer Membrane Protein	-0.059	0	0
932	iceplant_tr_34431	Non-Outer Membrane Protein	-0.054	0	0
933	iceplant_tr_236668	Non-Outer Membrane Protein	-0.079	0	0
934	iceplant_tr_130485	Non-Outer Membrane Protein	-0.057	1	0
935	iceplant_tr_24111	Non-Outer Membrane Protein	-0.028	0	0
936	iceplant_tr_16592	Non-Outer Membrane Protein	-0.05	1	0
937	iceplant_tr_126512	Non-Outer Membrane Protein	-0.026	12	12
938	iceplant_tr_129448	Non-Outer Membrane Protein	-0.054	3	1
939	iceplant_tr_246173	Non-Outer Membrane Protein	-0.059	7	4
940	iceplant_tr_33448	Non-Outer Membrane Protein	0.009	2	2
941	iceplant_tr_251322	Non-Outer Membrane Protein	-0.053	1	0
942	iceplant_tr_29591	Non-Outer Membrane Protein	-0.047	3	0
943	iceplant_tr_40297	Non-Outer Membrane Protein	-0.039	0	0
944	iceplant_tr_23292	Non-Outer Membrane Protein	-0.075	1	0
945	iceplant_tr_67088	Non-Outer Membrane Protein	-0.059	1	1
946	iceplant_tr_244149	Outer Membrane Protein	-0.007	3	3
947	iceplant_tr_25271	Non-Outer Membrane Protein	-0.058	0	0
948	iceplant_tr_54463	Non-Outer Membrane Protein	-0.041	0	0
949	iceplant_tr_246588	Non-Outer Membrane Protein	-0.066	0	0
950	iceplant_tr_129087	Non-Outer Membrane Protein	-0.041	4	0
951	iceplant_tr_25474	Non-Outer Membrane Protein	-0.046	0	0
952	iceplant_tr_126569	Non-Outer Membrane Protein	-0.034	0	0
953	iceplant_tr_30615	Non-Outer Membrane Protein	-0.018	0	0
954	iceplant_tr_240738	Outer Membrane Protein	-0.019	0	0
955	iceplant_tr_79933	Non-Outer Membrane Protein	-0.055	0	0
956	iceplant_tr_242734	Outer Membrane Protein	-0.027	2	1
957	iceplant_tr_24648	Outer Membrane Protein	-0.041	0	0
958	iceplant_tr_28927	Non-Outer Membrane Protein	-0.077	0	0
959	iceplant_tr_23690	Non-Outer Membrane Protein	-0.05	1	0
960	iceplant_tr_51329	Non-Outer Membrane Protein	-0.01	0	0
961	iceplant_tr_20141	Non-Outer Membrane Protein	-0.028	1	0
962	iceplant_tr_28493	Non-Outer Membrane Protein	-0.036	0	0
963	iceplant_tr_13133	Non-Outer Membrane Protein	-0.056	0	0
964	iceplant_tr_28253	Outer Membrane Protein	-0.025	1	0
965	iceplant_tr_246402	Non-Outer Membrane Protein	-0.04	0	0
966	iceplant_tr_92726	Non-Outer Membrane Protein	-0.047	5	0
967	iceplant_tr_76559	Non-Outer Membrane Protein	-0.049	3	1
968	iceplant_tr_126283	Non-Outer Membrane Protein	-0.073	2	2
969	iceplant_tr_15317	Non-Outer Membrane Protein	-0.005	2	2
970	iceplant_tr_26729	Non-Outer Membrane Protein	-0.074	0	0
971	iceplant_tr_28568	Non-Outer Membrane Protein	-0.052	1	0
972	iceplant_tr_40412	Non-Outer Membrane Protein	-0.022	11	11
973	iceplant_tr_250471	Non-Outer Membrane Protein	0.006	0	0
974	iceplant_tr_126447	Non-Outer Membrane Protein	-0.077	0	0
975	iceplant_tr_231056	Non-Outer Membrane Protein	-0.037	1	1
976	iceplant_tr_12844	Outer Membrane Protein	-0.013	0	0
977	iceplant_tr_26920	Non-Outer Membrane Protein	-0.045	12	12
978	iceplant_tr_126789	Non-Outer Membrane Protein	-0.073	1	1
979	iceplant_tr_236740	Outer Membrane Protein	-0.004	1	1
980	iceplant_tr_125936	Non-Outer Membrane Protein	-0.04	6	7
981	iceplant_tr_248637	Non-Outer Membrane Protein	-0.048	0	0
982	iceplant_tr_240050	Non-Outer Membrane Protein	-0.037	0	0
983	iceplant_tr_9262	Non-Outer Membrane Protein	-0.024	1	0
984	iceplant_tr_132137	Non-Outer Membrane Protein	-0.065	12	12
985	iceplant_tr_24312	Non-Outer Membrane Protein	-0.024	16	12
986	iceplant_tr_127526	Non-Outer Membrane Protein	-0.053	0	0
987	iceplant_tr_126008	Non-Outer Membrane Protein	-0.012	0	0
988	iceplant_tr_128650	Non-Outer Membrane Protein	-0.067	1	0
989	iceplant_tr_838	Non-Outer Membrane Protein	-0.006	4	4
990	iceplant_tr_235503	Non-Outer Membrane Protein	-0.088	0	0
991	iceplant_tr_126498	Non-Outer Membrane Protein	-0.048	1	0
992	iceplant_tr_14118	Non-Outer Membrane Protein	-0.053	8	9
993	iceplant_tr_52477	Non-Outer Membrane Protein	-0.041	1	1
994	iceplant_tr_29147	Non-Outer Membrane Protein	-0.062	0	0
995	iceplant_tr_46953	Non-Outer Membrane Protein	-0.073	0	0
996	iceplant_tr_75520	Non-Outer Membrane Protein	-0.088	0	0
997	iceplant_tr_245789	Non-Outer Membrane Protein	-0.022	0	0
998	iceplant_tr_27831	Non-Outer Membrane Protein	-0.051	2	1
999	iceplant_tr_236054	Non-Outer Membrane Protein	0.035	2	1
1000	iceplant_tr_77620	Non-Outer Membrane Protein	-0.022	13	8
1001	iceplant_tr_54584	Non-Outer Membrane Protein	-0.016	2	0
1002	iceplant_tr_30549	Non-Outer Membrane Protein	0.006	3	2
1003	iceplant_tr_240866	Non-Outer Membrane Protein	-0.048	1	0
1004	iceplant_tr_56072	Non-Outer Membrane Protein	-0.026	0	0
1005	iceplant_tr_55500	Outer Membrane Protein	-0.029	2	2
1006	iceplant_tr_46998	Non-Outer Membrane Protein	-0.028	0	0
1007	iceplant_tr_52840	Non-Outer Membrane Protein	-0.072	1	0
1008	iceplant_tr_33994	Outer Membrane Protein	-0.025	1	1
1009	iceplant_tr_27054	Non-Outer Membrane Protein	-0.069	0	0
1010	iceplant_tr_17573	Non-Outer Membrane Protein	-0.086	0	0
1011	iceplant_tr_48609	Non-Outer Membrane Protein	-0.037	0	0
1012	iceplant_tr_50186	Non-Outer Membrane Protein	-0.012	2	0
1013	iceplant_tr_244978	Non-Outer Membrane Protein	-0.026	1	1
1014	iceplant_tr_59180	Non-Outer Membrane Protein	-0.112	0	0
1015	iceplant_tr_50982	Non-Outer Membrane Protein	-0.035	1	0
1016	iceplant_tr_45784	Non-Outer Membrane Protein	-0.042	2	0
1017	iceplant_tr_18120	Non-Outer Membrane Protein	0.032	0	0
1018	iceplant_tr_27830	Non-Outer Membrane Protein	-0.004	1	1
1019	iceplant_tr_128174	Non-Outer Membrane Protein	-0.041	0	0
1020	iceplant_tr_16155	Non-Outer Membrane Protein	-0.037	0	0
1021	iceplant_tr_246408	Non-Outer Membrane Protein	-0.033	1	0
1022	iceplant_tr_239864	Non-Outer Membrane Protein	-0.055	0	0
1023	iceplant_tr_249062	Non-Outer Membrane Protein	-0.07	0	0
1024	iceplant_tr_75614	Non-Outer Membrane Protein	-0.046	1	0
1025	iceplant_tr_15967	Non-Outer Membrane Protein	-0.045	0	0
1026	iceplant_tr_248643	Non-Outer Membrane Protein	-0.035	0	0
1027	iceplant_tr_122713	Non-Outer Membrane Protein	-0.042	0	1
1028	iceplant_tr_74927	Non-Outer Membrane Protein	-0.042	1	0
1029	iceplant_tr_126166	Non-Outer Membrane Protein	-0.05	0	0
1030	iceplant_tr_247794	Non-Outer Membrane Protein	-0.053	0	0
1031	iceplant_tr_16359	Non-Outer Membrane Protein	-0.056	0	0
1032	iceplant_tr_118692	Non-Outer Membrane Protein	-0.058	12	12
1033	iceplant_tr_103369	Non-Outer Membrane Protein	-0.029	3	1
1034	iceplant_tr_29190	Non-Outer Membrane Protein	-0.042	0	0
1035	iceplant_tr_94935	Non-Outer Membrane Protein	-0.05	10	10
1036	iceplant_tr_77868	Non-Outer Membrane Protein	-0.047	0	0
1037	iceplant_tr_237131	Non-Outer Membrane Protein	-0.061	3	3
1038	iceplant_tr_33719	Outer Membrane Protein	-0.02	2	1
1039	iceplant_tr_12052	Outer Membrane Protein	-0.015	3	1
1040	iceplant_tr_250550	Non-Outer Membrane Protein	-0.047	0	0
1041	iceplant_tr_13385	Non-Outer Membrane Protein	-0.058	13	11
1042	iceplant_tr_65770	Non-Outer Membrane Protein	-0.057	0	0
1043	iceplant_tr_247327	Non-Outer Membrane Protein	-0.054	1	0
1044	iceplant_tr_126855	Non-Outer Membrane Protein	-0.066	0	0
1045	iceplant_tr_31029	Outer Membrane Protein	-0.038	0	0
1046	iceplant_tr_233328	Non-Outer Membrane Protein	-0.052	0	0
1047	iceplant_tr_77281	Non-Outer Membrane Protein	-0.07	1	0
1048	iceplant_tr_136323	Non-Outer Membrane Protein	-0.016	0	0
1049	iceplant_tr_3475	Non-Outer Membrane Protein	-0.044	1	0
1050	iceplant_tr_250058	Non-Outer Membrane Protein	-0.057	0	0
1051	iceplant_tr_25820	Non-Outer Membrane Protein	-0.049	0	0
1052	iceplant_tr_48929	Non-Outer Membrane Protein	-0.038	0	0
1053	iceplant_tr_28549	Non-Outer Membrane Protein	-0.011	0	0
1054	iceplant_tr_95737	Non-Outer Membrane Protein	-0.017	0	0
1055	iceplant_tr_125838	Non-Outer Membrane Protein	-0.016	1	0
1056	iceplant_tr_74972	Non-Outer Membrane Protein	-0.056	6	6
1057	iceplant_tr_23879	Non-Outer Membrane Protein	-0.064	13	12
1058	iceplant_tr_242403	Non-Outer Membrane Protein	-0.059	4	3
1059	iceplant_tr_76393	Outer Membrane Protein	-0.022	0	0
1060	iceplant_tr_130784	Non-Outer Membrane Protein	-0.009	0	0
1061	iceplant_tr_92220	Non-Outer Membrane Protein	-0.043	12	11
1062	iceplant_tr_127696	Non-Outer Membrane Protein	-0.034	1	0
1063	iceplant_tr_130228	Non-Outer Membrane Protein	-0.063	1	0
1064	iceplant_tr_76852	Outer Membrane Protein	-0.01	1	2
1065	iceplant_tr_20555	Non-Outer Membrane Protein	-0.06	0	0
1066	iceplant_tr_79255	Non-Outer Membrane Protein	-0.061	1	1
1067	iceplant_tr_77936	Non-Outer Membrane Protein	-0.022	0	0
1068	iceplant_tr_14953	Non-Outer Membrane Protein	-0.068	0	0
1069	iceplant_tr_244094	Non-Outer Membrane Protein	-0.085	5	3
1070	iceplant_tr_25238	Non-Outer Membrane Protein	-0.039	1	0
1071	iceplant_tr_28470	Non-Outer Membrane Protein	-0.058	0	0
1072	iceplant_tr_24889	Non-Outer Membrane Protein	-0.05	13	12
1073	iceplant_tr_249734	Non-Outer Membrane Protein	-0.063	7	4
1074	iceplant_tr_224673	Non-Outer Membrane Protein	-0.004	0	0
1075	iceplant_tr_246839	Non-Outer Membrane Protein	-0.044	0	0
1076	iceplant_tr_61590	Non-Outer Membrane Protein	-0.231	0	0
1077	iceplant_tr_43867	Non-Outer Membrane Protein	-0.101	0	0
1078	iceplant_tr_246943	Non-Outer Membrane Protein	-0.013	1	1
1079	iceplant_tr_28015	Non-Outer Membrane Protein	-0.084	1	0
1080	iceplant_tr_26169	Non-Outer Membrane Protein	-0.074	1	0
1081	iceplant_tr_249340	Outer Membrane Protein	-0.033	2	1
1082	iceplant_tr_75672	Non-Outer Membrane Protein	0.006	0	0
1083	iceplant_tr_107196	Non-Outer Membrane Protein	-0.035	1	1
1084	iceplant_tr_46714	Outer Membrane Protein	-0.009	0	0
1085	iceplant_tr_125324	Non-Outer Membrane Protein	-0.061	1	0
1086	iceplant_tr_231730	Non-Outer Membrane Protein	0.01	0	0
1087	iceplant_tr_28591	Outer Membrane Protein	-0.005	0	0
1088	iceplant_tr_127121	Non-Outer Membrane Protein	-0.082	2	1
1089	iceplant_tr_249372	Outer Membrane Protein	-0.027	1	0
1090	iceplant_tr_25303	Non-Outer Membrane Protein	-0.02	2	1
1091	iceplant_tr_250845	Non-Outer Membrane Protein	-0.024	0	0
1092	iceplant_tr_247185	Non-Outer Membrane Protein	-0.029	0	0
1093	iceplant_tr_26457	Outer Membrane Protein	-0.021	1	0
1094	iceplant_tr_247198	Non-Outer Membrane Protein	-0.021	1	1
1095	iceplant_tr_19734	Non-Outer Membrane Protein	-0.027	0	0
1096	iceplant_tr_80596	Non-Outer Membrane Protein	-0.02	3	0
1097	iceplant_tr_26489	Non-Outer Membrane Protein	-0.072	2	1
1098	iceplant_tr_13875	Outer Membrane Protein	-0.048	3	2
1099	iceplant_tr_128676	Non-Outer Membrane Protein	-0.06	9	9
1100	iceplant_tr_27648	Outer Membrane Protein	-0.026	1	0
1101	iceplant_tr_34802	Outer Membrane Protein	-0.009	1	0
1102	iceplant_tr_246936	Non-Outer Membrane Protein	-0.052	0	0
1103	iceplant_tr_77120	Non-Outer Membrane Protein	-0.071	0	0
1104	iceplant_tr_29598	Outer Membrane Protein	0.02	3	3
1105	iceplant_tr_75922	Outer Membrane Protein	-0.01	10	8
1106	iceplant_tr_127210	Non-Outer Membrane Protein	-0.035	0	0
1107	iceplant_tr_127020	Non-Outer Membrane Protein	-0.054	2	0
1108	iceplant_tr_17428	Non-Outer Membrane Protein	-0.029	1	1
1109	iceplant_tr_40283	Non-Outer Membrane Protein	-0.03	7	7
1110	iceplant_tr_31471	Non-Outer Membrane Protein	-0.033	1	1
1111	iceplant_tr_13328	Non-Outer Membrane Protein	-0.048	0	0
1112	iceplant_tr_32032	Non-Outer Membrane Protein	-0.065	0	0
1113	iceplant_tr_4683	Non-Outer Membrane Protein	-0.005	0	0
1114	iceplant_tr_240860	Non-Outer Membrane Protein	-0.051	1	1
1115	iceplant_tr_132309	Non-Outer Membrane Protein	-0.059	2	1
1116	iceplant_tr_10790	Non-Outer Membrane Protein	-0.045	0	0
1117	iceplant_tr_243882	Non-Outer Membrane Protein	-0.064	8	8
1118	iceplant_tr_9796	Non-Outer Membrane Protein	-0.074	0	0
1119	iceplant_tr_20294	Outer Membrane Protein	-0.021	1	0
1120	iceplant_tr_23490	Outer Membrane Protein	-0.033	0	0
1121	iceplant_tr_239824	Non-Outer Membrane Protein	-0.06	0	0
1122	iceplant_tr_95977	Non-Outer Membrane Protein	-0.036	4	3
1123	iceplant_tr_30531	Non-Outer Membrane Protein	-0.02	0	0
1124	iceplant_tr_106573	Outer Membrane Protein	-0.047	1	1
1125	iceplant_tr_75819	Outer Membrane Protein	-0.032	0	0
1126	iceplant_tr_28109	Non-Outer Membrane Protein	-0.045	1	0
1127	iceplant_tr_245884	Outer Membrane Protein	-0.033	4	1
1128	iceplant_tr_244366	Non-Outer Membrane Protein	-0.041	0	0
1129	iceplant_tr_28969	Non-Outer Membrane Protein	-0.077	4	2
1130	iceplant_tr_250312	Non-Outer Membrane Protein	-0.055	10	10
1131	iceplant_tr_129871	Non-Outer Membrane Protein	-0.054	2	0
1132	iceplant_tr_127128	Non-Outer Membrane Protein	-0.046	0	0
1133	iceplant_tr_126996	Non-Outer Membrane Protein	-0.006	3	0
1134	iceplant_tr_62712	Non-Outer Membrane Protein	-0.069	0	0
1135	iceplant_tr_32255	Non-Outer Membrane Protein	-0.064	0	0
1136	iceplant_tr_125995	Non-Outer Membrane Protein	-0.019	3	0
1137	iceplant_tr_249698	Non-Outer Membrane Protein	-0.025	2	2
1138	iceplant_tr_75813	Non-Outer Membrane Protein	-0.068	0	0
1139	iceplant_tr_79743	Non-Outer Membrane Protein	-0.05	0	0
1140	iceplant_tr_241563	Non-Outer Membrane Protein	-0.034	1	0
1141	iceplant_tr_93641	Non-Outer Membrane Protein	-0.045	0	0
1142	iceplant_tr_238920	Non-Outer Membrane Protein	-0.035	6	6
1143	iceplant_tr_92205	Non-Outer Membrane Protein	-0.058	0	0
1144	iceplant_tr_27687	Non-Outer Membrane Protein	-0.053	1	0
1145	iceplant_tr_247728	Non-Outer Membrane Protein	-0.026	13	11
1146	iceplant_tr_31056	Non-Outer Membrane Protein	-0.065	0	0
1147	iceplant_tr_26420	Non-Outer Membrane Protein	-0.045	1	0
1148	iceplant_tr_24379	Non-Outer Membrane Protein	-0.072	2	1
1149	iceplant_tr_13789	Non-Outer Membrane Protein	-0.084	1	0
1150	iceplant_tr_81339	Non-Outer Membrane Protein	-0.053	2	0
1151	iceplant_tr_248822	Non-Outer Membrane Protein	-0.047	1	0
1152	iceplant_tr_238490	Non-Outer Membrane Protein	-0.043	0	0
1153	iceplant_tr_34460	Non-Outer Membrane Protein	-0.047	0	0
1154	iceplant_tr_126665	Outer Membrane Protein	-0.023	1	0
1155	iceplant_tr_27682	Outer Membrane Protein	-0.023	3	0
1156	iceplant_tr_251413	Non-Outer Membrane Protein	-0.025	0	0
1157	iceplant_tr_240816	Non-Outer Membrane Protein	-0.023	1	0
1158	iceplant_tr_127108	Non-Outer Membrane Protein	-0.049	1	1
1159	iceplant_tr_5808	Outer Membrane Protein	-0.042	0	0
1160	iceplant_tr_127077	Non-Outer Membrane Protein	-0.076	0	0
1161	iceplant_tr_73824	Non-Outer Membrane Protein	-0.068	0	0
1162	iceplant_tr_20561	Outer Membrane Protein	-0.008	0	0
1163	iceplant_tr_126176	Non-Outer Membrane Protein	-0.009	6	6
1164	iceplant_tr_52963	Outer Membrane Protein	-0.012	0	0
1165	iceplant_tr_226590	Non-Outer Membrane Protein	-0.021	0	0
1166	iceplant_tr_28030	Outer Membrane Protein	-0.011	1	1
1167	iceplant_tr_55694	Non-Outer Membrane Protein	-0.027	2	2
1168	iceplant_tr_33601	Non-Outer Membrane Protein	-0.015	0	0
1169	iceplant_tr_60737	Non-Outer Membrane Protein	-0.053	0	0
1170	iceplant_tr_126528	Non-Outer Membrane Protein	-0.066	1	0
1171	iceplant_tr_25253	Non-Outer Membrane Protein	-0.053	0	0
1172	iceplant_tr_26934	Outer Membrane Protein	0.021	6	5
1173	iceplant_tr_33	Non-Outer Membrane Protein	-0.04	11	9
1174	iceplant_tr_126980	Non-Outer Membrane Protein	-0.029	0	0
1175	iceplant_tr_22361	Non-Outer Membrane Protein	-0.051	1	1
1176	iceplant_tr_76390	Outer Membrane Protein	0.068	1	0
1177	iceplant_tr_215592	Non-Outer Membrane Protein	-0.041	1	0
1178	iceplant_tr_40311	Non-Outer Membrane Protein	-0.031	0	0
1179	iceplant_tr_230647	Outer Membrane Protein	0.019	0	0
1180	iceplant_tr_76887	Non-Outer Membrane Protein	0.01	4	3
1181	iceplant_tr_56764	Non-Outer Membrane Protein	-0.058	3	1
1182	iceplant_tr_49429	Non-Outer Membrane Protein	0.009	1	0
1183	iceplant_tr_32681	Non-Outer Membrane Protein	-0.094	2	1
1184	iceplant_tr_25719	Non-Outer Membrane Protein	-0.078	3	0
1185	iceplant_tr_230564	Non-Outer Membrane Protein	-0.055	2	2
1186	iceplant_tr_126804	Non-Outer Membrane Protein	0.034	0	0
1187	iceplant_tr_127820	Non-Outer Membrane Protein	-0.05	0	0
1188	iceplant_tr_31491	Non-Outer Membrane Protein	-0.095	0	0
1189	iceplant_tr_249035	Outer Membrane Protein	-0.001	0	0
1190	iceplant_tr_128558	Outer Membrane Protein	-0.034	1	0
1191	iceplant_tr_6140	Non-Outer Membrane Protein	-0.057	0	0
1192	iceplant_tr_74907	Non-Outer Membrane Protein	-0.072	1	1
1193	iceplant_tr_75383	Non-Outer Membrane Protein	-0.06	1	0
1194	iceplant_tr_128684	Non-Outer Membrane Protein	-0.04	0	0
1195	iceplant_tr_76512	Non-Outer Membrane Protein	-0.044	0	0
1196	iceplant_tr_80087	Non-Outer Membrane Protein	0.001	1	0
1197	iceplant_tr_20253	Non-Outer Membrane Protein	-0.031	0	0
1198	iceplant_tr_30235	Non-Outer Membrane Protein	-0.047	0	0
1199	iceplant_tr_128799	Non-Outer Membrane Protein	-0.025	0	0
1200	iceplant_tr_24670	Non-Outer Membrane Protein	-0.047	11	11
1201	iceplant_tr_19329	Non-Outer Membrane Protein	-0.073	1	1
1202	iceplant_tr_25923	Non-Outer Membrane Protein	-0.07	0	0
1203	iceplant_tr_60159	Non-Outer Membrane Protein	-0.044	1	1
1204	iceplant_tr_246674	Non-Outer Membrane Protein	-0.066	9	11
1205	iceplant_tr_244884	Non-Outer Membrane Protein	-0.036	0	0
1206	iceplant_tr_116997	Non-Outer Membrane Protein	-0.043	0	0
1207	iceplant_tr_9809	Non-Outer Membrane Protein	-0.057	0	0
1208	iceplant_tr_247360	Non-Outer Membrane Protein	-0.045	2	1
1209	iceplant_tr_32702	Non-Outer Membrane Protein	-0.053	0	0
1210	iceplant_tr_240776	Non-Outer Membrane Protein	-0.018	0	0
1211	iceplant_tr_246242	Non-Outer Membrane Protein	-0.082	0	0
1212	iceplant_tr_126555	Non-Outer Membrane Protein	-0.038	4	0
1213	iceplant_tr_127480	Non-Outer Membrane Protein	-0.06	0	0
1214	iceplant_tr_78641	Outer Membrane Protein	-0.006	0	0
1215	iceplant_tr_80986	Non-Outer Membrane Protein	-0.068	2	1
1216	iceplant_tr_78089	Non-Outer Membrane Protein	-0.037	1	1
1217	iceplant_tr_127450	Non-Outer Membrane Protein	-0.044	1	0
1218	iceplant_tr_23788	Non-Outer Membrane Protein	-0.04	0	0
1219	iceplant_tr_28181	Non-Outer Membrane Protein	-0.053	1	1
1220	iceplant_tr_74940	Non-Outer Membrane Protein	-0.038	5	5
1221	iceplant_tr_129858	Outer Membrane Protein	-0.015	3	0
1222	iceplant_tr_12526	Non-Outer Membrane Protein	-0.019	0	0
1223	iceplant_tr_75293	Non-Outer Membrane Protein	-0.08	2	1
1224	iceplant_tr_79777	Non-Outer Membrane Protein	-0.046	0	0
1225	iceplant_tr_7732	Non-Outer Membrane Protein	-0.049	11	10
1226	iceplant_tr_129746	Non-Outer Membrane Protein	-0.08	1	1
1227	iceplant_tr_106325	Non-Outer Membrane Protein	-0.06	7	7
1228	iceplant_tr_28781	Non-Outer Membrane Protein	-0.05	0	0
1229	iceplant_tr_129714	Non-Outer Membrane Protein	-0.039	1	1
1230	iceplant_tr_16934	Non-Outer Membrane Protein	-0.06	12	12
1231	iceplant_tr_251749	Outer Membrane Protein	-0.017	3	0
1232	iceplant_tr_126293	Non-Outer Membrane Protein	-0.067	0	0
1233	iceplant_tr_17961	Non-Outer Membrane Protein	-0.053	0	0
1234	iceplant_tr_247680	Outer Membrane Protein	-0.019	1	1
1235	iceplant_tr_9862	Non-Outer Membrane Protein	-0.053	1	1
1236	iceplant_tr_28522	Non-Outer Membrane Protein	-0.051	0	0
1237	iceplant_tr_249327	Non-Outer Membrane Protein	-0.06	1	0
1238	iceplant_tr_122732	Non-Outer Membrane Protein	-0.009	0	0
1239	iceplant_tr_81209	Non-Outer Membrane Protein	-0.076	0	0
1240	iceplant_tr_52659	Non-Outer Membrane Protein	0.011	0	0
1241	iceplant_tr_40317	Non-Outer Membrane Protein	-0.025	1	1
1242	iceplant_tr_21059	Outer Membrane Protein	-0.024	0	0
1243	iceplant_tr_251478	Non-Outer Membrane Protein	-0.09	8	8
1244	iceplant_tr_76148	Non-Outer Membrane Protein	-0.028	0	0
1245	iceplant_tr_13411	Non-Outer Membrane Protein	-0.075	7	6
1246	iceplant_tr_10097	Outer Membrane Protein	-0.037	0	0
1247	iceplant_tr_31183	Non-Outer Membrane Protein	-0.02	2	2
1248	iceplant_tr_85247	Non-Outer Membrane Protein	-0.016	5	1
1249	iceplant_tr_30251	Non-Outer Membrane Protein	-0.069	0	0
1250	iceplant_tr_77379	Non-Outer Membrane Protein	-0.057	1	0
1251	iceplant_tr_7436	Non-Outer Membrane Protein	-0.045	3	0
1252	iceplant_tr_250367	Non-Outer Membrane Protein	-0.053	0	0
1253	iceplant_tr_249922	Non-Outer Membrane Protein	-0.024	0	0
1254	iceplant_tr_76199	Non-Outer Membrane Protein	-0.063	1	0
1255	iceplant_tr_247344	Non-Outer Membrane Protein	-0.079	0	0
1256	iceplant_tr_126436	Non-Outer Membrane Protein	-0.079	0	0
1257	iceplant_tr_238721	Non-Outer Membrane Protein	-0.04	0	0
1258	iceplant_tr_246203	Non-Outer Membrane Protein	0	0	0
1259	iceplant_tr_16244	Non-Outer Membrane Protein	-0.06	1	1
1260	iceplant_tr_17647	Non-Outer Membrane Protein	-0.087	10	9
1261	iceplant_tr_241796	Non-Outer Membrane Protein	-0.098	2	1
1262	iceplant_tr_251687	Non-Outer Membrane Protein	-0.041	13	12
1263	iceplant_tr_250517	Non-Outer Membrane Protein	-0.054	2	1
1264	iceplant_tr_30694	Non-Outer Membrane Protein	-0.053	2	2
1265	iceplant_tr_127985	Non-Outer Membrane Protein	-0.064	1	1
1266	iceplant_tr_59621	Non-Outer Membrane Protein	-0.043	0	0
1267	iceplant_tr_29792	Outer Membrane Protein	-0.058	1	0
1268	iceplant_tr_28486	Outer Membrane Protein	0.001	0	0
1269	iceplant_tr_33376	Non-Outer Membrane Protein	-0.016	0	0
1270	iceplant_tr_20699	Non-Outer Membrane Protein	-0.042	1	2
1271	iceplant_tr_125747	Non-Outer Membrane Protein	-0.054	3	0
1272	iceplant_tr_40353	Non-Outer Membrane Protein	-0.06	0	0
1273	iceplant_tr_20379	Non-Outer Membrane Protein	-0.027	1	1
1274	iceplant_tr_33905	Non-Outer Membrane Protein	-0.111	0	0
1275	iceplant_tr_77429	Non-Outer Membrane Protein	0.011	0	0
1276	iceplant_tr_128900	Non-Outer Membrane Protein	-0.053	4	1
1277	iceplant_tr_28527	Outer Membrane Protein	-0.027	1	0
1278	iceplant_tr_127082	Non-Outer Membrane Protein	-0.043	0	0
1279	iceplant_tr_130551	Non-Outer Membrane Protein	-0.097	0	0
1280	iceplant_tr_126862	Outer Membrane Protein	-0.006	0	0
1281	iceplant_tr_231188	Non-Outer Membrane Protein	-0.104	0	0
1282	iceplant_tr_10986	Non-Outer Membrane Protein	-0.048	11	11
1283	iceplant_tr_27894	Outer Membrane Protein	0.002	0	0
1284	iceplant_tr_24267	Outer Membrane Protein	-0.035	1	0
1285	iceplant_tr_244577	Non-Outer Membrane Protein	-0.055	6	7
1286	iceplant_tr_239419	Non-Outer Membrane Protein	-0.05	1	1
1287	iceplant_tr_14605	Non-Outer Membrane Protein	-0.042	1	1
1288	iceplant_tr_29462	Non-Outer Membrane Protein	-0.033	0	0
1289	iceplant_tr_63326	Non-Outer Membrane Protein	-0.08	1	0
1290	iceplant_tr_129879	Non-Outer Membrane Protein	-0.065	0	0
1291	iceplant_tr_244394	Non-Outer Membrane Protein	-0.049	9	7
1292	iceplant_tr_13112	Non-Outer Membrane Protein	-0.037	14	13
1293	iceplant_tr_132599	Non-Outer Membrane Protein	-0.021	0	0
1294	iceplant_tr_37233	Non-Outer Membrane Protein	-0.001	1	0
1295	iceplant_tr_26333	Non-Outer Membrane Protein	-0.068	8	6
1296	iceplant_tr_227365	Non-Outer Membrane Protein	-0.051	1	0
1297	iceplant_tr_25203	Non-Outer Membrane Protein	-0.069	1	0
1298	iceplant_tr_60550	Non-Outer Membrane Protein	-0.034	0	0
1299	iceplant_tr_237255	Non-Outer Membrane Protein	-0.057	0	1
1300	iceplant_tr_27805	Non-Outer Membrane Protein	-0.065	3	1
1301	iceplant_tr_16510	Non-Outer Membrane Protein	-0.06	0	0
1302	iceplant_tr_19103	Outer Membrane Protein	-0.023	1	0
1303	iceplant_tr_29260	Non-Outer Membrane Protein	-0.017	0	0
1304	iceplant_tr_23770	Non-Outer Membrane Protein	-0.044	1	0
1305	iceplant_tr_251582	Outer Membrane Protein	-0.034	0	0
1306	iceplant_tr_20249	Non-Outer Membrane Protein	-0.061	7	7
1307	iceplant_tr_24170	Non-Outer Membrane Protein	-0.028	1	0
1308	iceplant_tr_126601	Non-Outer Membrane Protein	-0.028	1	0
1309	iceplant_tr_130920	Non-Outer Membrane Protein	-0.057	0	0
1310	iceplant_tr_31807	Non-Outer Membrane Protein	-0.064	0	0
1311	iceplant_tr_127083	Non-Outer Membrane Protein	-0.038	1	0
1312	iceplant_tr_25730	Non-Outer Membrane Protein	-0.03	7	7
1313	iceplant_tr_26454	Non-Outer Membrane Protein	-0.049	0	0
1314	iceplant_tr_15828	Non-Outer Membrane Protein	-0.053	0	0
1315	iceplant_tr_152476	Non-Outer Membrane Protein	-0.023	1	1
1316	iceplant_tr_248210	Non-Outer Membrane Protein	-0.077	0	0
1317	iceplant_tr_78427	Non-Outer Membrane Protein	-0.049	0	0
1318	iceplant_tr_16406	Outer Membrane Protein	-0.033	1	1
1319	iceplant_tr_76030	Non-Outer Membrane Protein	-0.017	3	0
1320	iceplant_tr_251810	Non-Outer Membrane Protein	-0.053	0	0
1321	iceplant_tr_246619	Outer Membrane Protein	-0.037	2	2
1322	iceplant_tr_803	Outer Membrane Protein	-0.022	1	0
1323	iceplant_tr_54126	Non-Outer Membrane Protein	-0.061	0	0
1324	iceplant_tr_24360	Non-Outer Membrane Protein	-0.045	1	1
1325	iceplant_tr_247280	Non-Outer Membrane Protein	-0.072	1	0
1326	iceplant_tr_237917	Non-Outer Membrane Protein	-0.054	1	0
1327	iceplant_tr_249925	Non-Outer Membrane Protein	-0.078	1	0
1328	iceplant_tr_34878	Non-Outer Membrane Protein	0	2	1
1329	iceplant_tr_81337	Non-Outer Membrane Protein	-0.039	4	3
1330	iceplant_tr_128621	Non-Outer Membrane Protein	-0.028	1	0
1331	iceplant_tr_2042	Non-Outer Membrane Protein	-0.058	10	9
1332	iceplant_tr_131422	Non-Outer Membrane Protein	-0.06	0	0
1333	iceplant_tr_87556	Non-Outer Membrane Protein	-0.027	6	6
1334	iceplant_tr_237626	Outer Membrane Protein	-0.06	0	0
1335	iceplant_tr_240378	Non-Outer Membrane Protein	-0.036	2	0
1336	iceplant_tr_13570	Non-Outer Membrane Protein	-0.026	0	0
1337	iceplant_tr_234915	Non-Outer Membrane Protein	-0.066	1	0
1338	iceplant_tr_25118	Non-Outer Membrane Protein	-0.03	1	0
1339	iceplant_tr_248733	Non-Outer Membrane Protein	-0.055	1	1
1340	iceplant_tr_41050	Non-Outer Membrane Protein	-0.048	0	0
1341	iceplant_tr_75291	Non-Outer Membrane Protein	-0.031	1	0
1342	iceplant_tr_245632	Non-Outer Membrane Protein	-0.045	0	0
1343	iceplant_tr_251108	Non-Outer Membrane Protein	-0.059	15	13
1344	iceplant_tr_26584	Non-Outer Membrane Protein	-0.036	0	0
1345	iceplant_tr_28917	Non-Outer Membrane Protein	-0.06	0	0
1346	iceplant_tr_13784	Non-Outer Membrane Protein	-0.067	0	0
1347	iceplant_tr_247683	Non-Outer Membrane Protein	-0.108	0	0
1348	iceplant_tr_126496	Outer Membrane Protein	-0.024	2	2
1349	iceplant_tr_101487	Non-Outer Membrane Protein	-0.026	2	0
1350	iceplant_tr_28817	Non-Outer Membrane Protein	-0.026	0	0
1351	iceplant_tr_80787	Outer Membrane Protein	-0.039	2	1
1352	iceplant_tr_33476	Non-Outer Membrane Protein	-0.019	1	1
1353	iceplant_tr_27787	Non-Outer Membrane Protein	-0.084	0	0
1354	iceplant_tr_249645	Non-Outer Membrane Protein	-0.025	1	0
1355	iceplant_tr_5162	Non-Outer Membrane Protein	-0.026	3	0
1356	iceplant_tr_24930	Non-Outer Membrane Protein	-0.049	0	0
1357	iceplant_tr_29336	Non-Outer Membrane Protein	-0.064	0	1
1358	iceplant_tr_127069	Non-Outer Membrane Protein	-0.091	5	6
1359	iceplant_tr_16693	Non-Outer Membrane Protein	-0.056	0	0
1360	iceplant_tr_235209	Non-Outer Membrane Protein	-0.102	1	0
1361	iceplant_tr_24391	Non-Outer Membrane Protein	-0.048	0	0
1362	iceplant_tr_60151	Non-Outer Membrane Protein	-0.151	0	0
1363	iceplant_tr_134266	Non-Outer Membrane Protein	-0.072	0	0
1364	iceplant_tr_61346	Non-Outer Membrane Protein	-0.126	1	0
1365	iceplant_tr_59784	Non-Outer Membrane Protein	-0.085	4	3
1366	iceplant_tr_88206	Non-Outer Membrane Protein	-0.056	0	0
1367	iceplant_tr_249066	Outer Membrane Protein	-0.046	1	2
1368	iceplant_tr_54079	Non-Outer Membrane Protein	-0.043	0	0
1369	iceplant_tr_8112	Non-Outer Membrane Protein	-0.092	4	4
1370	iceplant_tr_27570	Non-Outer Membrane Protein	-0.052	0	0
1371	iceplant_tr_20096	Non-Outer Membrane Protein	-0.025	0	0
1372	iceplant_tr_130111	Outer Membrane Protein	-0.055	0	0
1373	iceplant_tr_233276	Outer Membrane Protein	-0.017	0	0
1374	iceplant_tr_49753	Non-Outer Membrane Protein	-0.066	0	0
1375	iceplant_tr_35865	Non-Outer Membrane Protein	-0.05	0	0
1376	iceplant_tr_26044	Non-Outer Membrane Protein	-0.08	1	0
1377	iceplant_tr_32845	Non-Outer Membrane Protein	-0.047	4	4
1378	iceplant_tr_12955	Non-Outer Membrane Protein	-0.064	0	0
1379	iceplant_tr_30045	Non-Outer Membrane Protein	-0.062	7	7
1380	iceplant_tr_26517	Non-Outer Membrane Protein	-0.025	7	5
1381	iceplant_tr_134939	Non-Outer Membrane Protein	-0.051	7	6
1382	iceplant_tr_63517	Non-Outer Membrane Protein	-0.068	0	0
1383	iceplant_tr_59006	Non-Outer Membrane Protein	-0.03	1	0
1384	iceplant_tr_54765	Non-Outer Membrane Protein	-0.007	4	3
1385	iceplant_tr_5425	Non-Outer Membrane Protein	-0.054	7	6
1386	iceplant_tr_45427	Non-Outer Membrane Protein	-0.059	4	4
1387	iceplant_tr_126402	Non-Outer Membrane Protein	-0.086	0	0
1388	iceplant_tr_29532	Non-Outer Membrane Protein	-0.03	1	0
1389	iceplant_tr_26025	Non-Outer Membrane Protein	-0.067	8	6
1390	iceplant_tr_129599	Non-Outer Membrane Protein	-0.067	0	0
1391	iceplant_tr_87938	Non-Outer Membrane Protein	-0.048	3	3
1392	iceplant_tr_126071	Non-Outer Membrane Protein	-0.058	2	0
1393	iceplant_tr_129024	Non-Outer Membrane Protein	-0.033	1	0
1394	iceplant_tr_132373	Non-Outer Membrane Protein	-0.048	0	0
1395	iceplant_tr_76179	Non-Outer Membrane Protein	-0.037	3	1
1396	iceplant_tr_128287	Non-Outer Membrane Protein	-0.066	12	11
1397	iceplant_tr_250427	Outer Membrane Protein	-0.048	1	1
1398	iceplant_tr_11026	Non-Outer Membrane Protein	-0.075	0	0
1399	iceplant_tr_247913	Non-Outer Membrane Protein	-0.068	2	0
1400	iceplant_tr_249771	Outer Membrane Protein	-0.029	1	0
1401	iceplant_tr_128971	Non-Outer Membrane Protein	-0.045	1	0
1402	iceplant_tr_79412	Non-Outer Membrane Protein	-0.089	0	0
1403	iceplant_tr_126272	Non-Outer Membrane Protein	-0.039	0	0
1404	iceplant_tr_250866	Outer Membrane Protein	-0.032	1	0
1405	iceplant_tr_98720	Outer Membrane Protein	-0.043	1	0
1406	iceplant_tr_25481	Non-Outer Membrane Protein	-0.063	0	0
1407	iceplant_tr_12227	Non-Outer Membrane Protein	-0.038	1	0
1408	iceplant_tr_26549	Non-Outer Membrane Protein	-0.077	0	1
1409	iceplant_tr_249091	Non-Outer Membrane Protein	-0.034	1	0
1410	iceplant_tr_80481	Non-Outer Membrane Protein	-0.042	5	5
1411	iceplant_tr_13144	Non-Outer Membrane Protein	-0.095	0	0
1412	iceplant_tr_77311	Non-Outer Membrane Protein	-0.049	4	3
1413	iceplant_tr_249313	Non-Outer Membrane Protein	-0.029	1	1
1414	iceplant_tr_128428	Non-Outer Membrane Protein	-0.065	0	0
1415	iceplant_tr_127616	Non-Outer Membrane Protein	-0.026	3	0
1416	iceplant_tr_128452	Non-Outer Membrane Protein	-0.054	0	0
1417	iceplant_tr_248417	Non-Outer Membrane Protein	-0.062	1	0
1418	iceplant_tr_20133	Non-Outer Membrane Protein	-0.035	2	0
1419	iceplant_tr_235863	Non-Outer Membrane Protein	-0.072	0	0
1420	iceplant_tr_25110	Non-Outer Membrane Protein	-0.05	0	0
1421	iceplant_tr_128685	Non-Outer Membrane Protein	-0.055	0	0
1422	iceplant_tr_75275	Non-Outer Membrane Protein	-0.066	1	0
1423	iceplant_tr_19351	Non-Outer Membrane Protein	-0.07	0	0
1424	iceplant_tr_246551	Non-Outer Membrane Protein	-0.018	0	0
1425	iceplant_tr_92319	Non-Outer Membrane Protein	-0.069	0	0
1426	iceplant_tr_54183	Non-Outer Membrane Protein	-0.051	1	0
1427	iceplant_tr_127223	Non-Outer Membrane Protein	-0.05	0	0
1428	iceplant_tr_26443	Non-Outer Membrane Protein	-0.079	0	0
1429	iceplant_tr_78106	Non-Outer Membrane Protein	-0.044	1	0
1430	iceplant_tr_26014	Non-Outer Membrane Protein	-0.043	0	0
1431	iceplant_tr_241698	Outer Membrane Protein	-0.009	0	0
1432	iceplant_tr_125821	Non-Outer Membrane Protein	-0.056	0	0
1433	iceplant_tr_250161	Outer Membrane Protein	-0.031	1	0
1434	iceplant_tr_74909	Non-Outer Membrane Protein	-0.033	1	0
1435	iceplant_tr_25955	Non-Outer Membrane Protein	-0.062	1	1
1436	iceplant_tr_73002	Outer Membrane Protein	-0.024	3	2
1437	iceplant_tr_31562	Non-Outer Membrane Protein	-0.042	0	0
1438	iceplant_tr_129303	Outer Membrane Protein	-0.026	6	6
1439	iceplant_tr_246595	Non-Outer Membrane Protein	-0.054	0	0
1440	iceplant_tr_34246	Non-Outer Membrane Protein	-0.008	0	0
1441	iceplant_tr_129635	Non-Outer Membrane Protein	-0.049	1	1
1442	iceplant_tr_127565	Outer Membrane Protein	-0.031	8	3
1443	iceplant_tr_31476	Non-Outer Membrane Protein	-0.046	2	2
1444	iceplant_tr_17909	Non-Outer Membrane Protein	-0.052	0	0
1445	iceplant_tr_127469	Non-Outer Membrane Protein	-0.037	0	0
1446	iceplant_tr_95699	Non-Outer Membrane Protein	0.008	0	0
1447	iceplant_tr_75154	Non-Outer Membrane Protein	-0.085	1	0
1448	iceplant_tr_28570	Outer Membrane Protein	-0.031	0	0
1449	iceplant_tr_249384	Non-Outer Membrane Protein	-0.058	10	9
1450	iceplant_tr_127116	Non-Outer Membrane Protein	-0.029	0	0
1451	iceplant_tr_125625	Non-Outer Membrane Protein	-0.051	0	0
1452	iceplant_tr_23569	Non-Outer Membrane Protein	-0.03	0	0
1453	iceplant_tr_244314	Non-Outer Membrane Protein	-0.071	1	0
1454	iceplant_tr_20273	Outer Membrane Protein	0.003	1	1
1455	iceplant_tr_139099	Outer Membrane Protein	-0.026	1	1
1456	iceplant_tr_129396	Non-Outer Membrane Protein	-0.043	0	0
1457	iceplant_tr_33573	Non-Outer Membrane Protein	-0.049	0	0
1458	iceplant_tr_248060	Non-Outer Membrane Protein	-0.034	1	0
1459	iceplant_tr_40601	Outer Membrane Protein	-0.057	0	0
1460	iceplant_tr_126758	Non-Outer Membrane Protein	-0.009	4	4
1461	iceplant_tr_105268	Non-Outer Membrane Protein	-0.052	0	0
1462	iceplant_tr_239998	Non-Outer Membrane Protein	-0.039	0	0
MCMBB: Markov Chain Model for Beta Barrels (value>0 indicates a possible beta barrel)
HMMTOP & TMHMM: Number of predicted helices

## Sheet: Table S2 Annotation
Table S2 Functional annotation and subcellular localization of identified proteins
M. crystallinum identifier		TAIR10	HCM	SUBAcon
iceplant_tr_75658		AT5G50920	unknown	plastid
iceplant_tr_127455		AT1G06950	plastid	plastid
iceplant_tr_75651		AT2G39730	plastid	plastid
iceplant_tr_24547		AT2G30950	plastid	plastid
iceplant_tr_250429		AT1G78900	unknown	vacuole,golgi
iceplant_tr_24522		AT3G16000	plastid	plastid
iceplant_tr_77173		AT4G30190	plasma membrane	plasma membrane
iceplant_tr_249866		AT5G42270	unknown	plastid
iceplant_tr_18101		AT5G08680	mitochondrion	mitochondrion
iceplant_tr_24595		AT5G56000	unknown	cytosol
iceplant_tr_25722		AT2G28000	plastid	plastid
iceplant_tr_125713		AT4G38510	unknown	vacuole
iceplant_tr_17400		AT5G66570	unknown	plastid
iceplant_tr_18121		AT2G04030	plastid	plastid
iceplant_tr_78414		AT3G47950	plasma membrane	plasma membrane
iceplant_tr_24859		AT1G72160	unknown	cytosol
iceplant_tr_25030		AT5G02500	unknown	cytosol
iceplant_tr_40354		AT1G74470	plastid	plastid
iceplant_tr_126237		AT4G11120	mitochondrion	mitochondrion
iceplant_tr_24544		AT5G37510	mitochondrion	mitochondrion
iceplant_tr_11329		AT5G41790	cytosol	cytosol
iceplant_tr_28233		AT4G04640	plastid	plastid
iceplant_tr_125767		AT4G39080	vacuole	vacuole
iceplant_tr_249049		AT3G13470	plastid	plastid
iceplant_tr_126733		AT5G10470	unknown	cytosol
iceplant_tr_10464		AT3G46780	plastid	plastid
iceplant_tr_80195		AT5G49910	unknown	plastid
iceplant_tr_23714		AT5G15450	unknown	plastid
iceplant_tr_125975		AT5G26742	unknown	plastid
iceplant_tr_90089		AT2G34660	vacuole	vacuole
iceplant_tr_113998		AT3G02090	unknown	mitochondrion
iceplant_tr_40390		AT5G17920	unknown	cytosol
iceplant_tr_16319		AT3G14940	cytosol	cytosol
iceplant_tr_4674		AT3G55610	cytosol	cytosol
iceplant_tr_77781		AT4G01800	plastid	plastid
iceplant_tr_15837		AT4G02510	plastid	plastid
iceplant_tr_75378		AT5G42020	unknown	endoplasmic reticulum
iceplant_tr_126354		AT5G67030	plastid	plastid
iceplant_tr_26778		AT1G12840	unknown	vacuole,golgi
iceplant_tr_26968		AT5G13490	mitochondrion	mitochondrion
iceplant_tr_248792		AT3G46740	plastid	plastid
iceplant_tr_18537		AT4G01050	plastid	plastid
iceplant_tr_27310		AT1G20020	plastid	plastid
iceplant_tr_125776		AT2G45290	plastid	plastid
iceplant_tr_27199		AT3G09630	cytosol	cytosol
iceplant_tr_249893		AT3G63520	vacuole	vacuole
iceplant_tr_4469		AT5G35170	plastid	plastid
iceplant_tr_29430		AT4G10340	plastid	plastid
iceplant_tr_30296		AT2G40100	plastid	plastid
iceplant_tr_10707		AT1G77510	unknown	endoplasmic reticulum
iceplant_tr_126035		AT1G56070	cytosol	cytosol
iceplant_tr_21099		AT1G43170	cytosol	cytosol
iceplant_tr_127078		AT5G61790	unknown	endoplasmic reticulum
iceplant_tr_249587		AT2G20990	unknown	endoplasmic reticulum,plasma membrane
iceplant_tr_125693		AT1G12900	plastid	plastid
iceplant_tr_19891		AT4G20360	plastid	plastid
iceplant_tr_128515		AT3G07160	plasma membrane	plasma membrane
iceplant_tr_251099		AT5G07350	unknown	nucleus
iceplant_tr_128096		AT4G21150	unknown	endoplasmic reticulum
iceplant_tr_17295		AT3G45140	plastid	plastid
iceplant_tr_246193		AT5G45930	unknown	plastid
iceplant_tr_125833		AT1G56190	plastid	plastid
iceplant_tr_1686		AT5G58140	plasma membrane	plasma membrane
iceplant_tr_126098		AT1G09640	unknown	cytosol
iceplant_tr_240574		AT5G46800	mitochondrion	mitochondrion
iceplant_tr_126303		AT3G44890	plastid	plastid
iceplant_tr_240645		AT5G39740	cytosol	cytosol
iceplant_tr_245760		AT5G23120	plastid	plastid
iceplant_tr_125844		AT3G56940	plastid	plastid
iceplant_tr_24269		AT1G77590	plastid	plastid
iceplant_tr_24585		AT5G46580	unknown	plastid
iceplant_tr_25368		AT1G51980	mitochondrion	mitochondrion
iceplant_tr_53277		AT1G03130	plastid	plastid
iceplant_tr_113996		AT3G02090	unknown	mitochondrion
iceplant_tr_236925		AT4G09650	plastid	plastid
iceplant_tr_75296		AT1G15690	vacuole	vacuole
iceplant_tr_246813		AT5G30510	unknown	plastid
iceplant_tr_127623		AT4G24190	unknown	endoplasmic reticulum
iceplant_tr_242587		AT2G40010	cytosol	cytosol
iceplant_tr_28701		AT5G67500	mitochondrion	mitochondrion
iceplant_tr_30847		AT1G29930	plastid	plastid
iceplant_tr_126104		AT2G33800	plastid	plastid
iceplant_tr_78032		AT4G11420	unknown	cytosol,nucleus
iceplant_tr_247662		AT3G42050	unknown	vacuole,golgi
iceplant_tr_127230		AT4G01690	plastid	plastid
iceplant_tr_125918		AT4G34670	cytosol	cytosol
iceplant_tr_5		AT2G26080	mitochondrion	mitochondrion
iceplant_tr_125697		AT1G06680	plastid	plastid
iceplant_tr_125008		AT1G07920	cytosol	cytosol
iceplant_tr_125941		AT5G54190	unknown	plastid
iceplant_tr_234973		AT1G74050	cytosol	cytosol
iceplant_tr_28076		AT1G64770	unknown	plastid
iceplant_tr_23752		AT4G31480	unknown	cytosol
iceplant_tr_16991		AT1G30360	plasma membrane	plasma membrane
iceplant_tr_25347		AT5G03940	unknown	plastid
iceplant_tr_23381		AT5G04140	unknown	plastid
iceplant_tr_6046		AT3G01500	plastid	plastid
iceplant_tr_14018		AT5G14040	unknown	mitochondrion
iceplant_tr_250788		AT1G42550	cytosol	cytosol
iceplant_tr_23557		AT4G00630	unknown	plastid
iceplant_tr_52672		AT4G05180	plastid	plastid
iceplant_tr_126381		AT5G03340	cytosol	cytosol
iceplant_tr_239018		AT5G40770	mitochondrion	mitochondrion
iceplant_tr_127068		AT4G09010	plastid	plastid
iceplant_tr_248730		AT3G23990	mitochondrion	mitochondrion
iceplant_tr_23829		AT1G59610	plasma membrane	plasma membrane
iceplant_tr_29947		AT2G21870	mitochondrion	mitochondrion
iceplant_tr_126318		AT5G26570	unknown	plastid
iceplant_tr_19622		AT4G17600	plastid	plastid
iceplant_tr_246772		AT3G47520	plastid	plastid
iceplant_tr_238766		AT3G25920	plastid	plastid
iceplant_tr_13306		AT2G26730	plasma membrane	plasma membrane
iceplant_tr_29833		AT2G43030	plastid	plastid
iceplant_tr_127090		AT3G56150	unknown	cytosol,nucleus
iceplant_tr_25097		AT3G08510	plasma membrane	plasma membrane
iceplant_tr_247742		AT5G08530	mitochondrion	mitochondrion
iceplant_tr_249609		AT4G34200	unknown	plastid
iceplant_tr_25899		AT4G13940	unknown	cytosol
iceplant_tr_20234		AT4G35000	peroxisome	peroxisome
iceplant_tr_29788		AT2G31610	cytosol	cytosol
iceplant_tr_20631		AT5G07090	cytosol	cytosol
iceplant_tr_29225		AT3G01280	unknown	mitochondrion
iceplant_tr_247329		AT2G36530	cytosol	cytosol
iceplant_tr_18320		AT3G23400	plastid	plastid
iceplant_tr_245482		AT2G33040	unknown	mitochondrion
iceplant_tr_125846		AT4G04020	plastid	plastid
iceplant_tr_27185		AT3G27925	plastid	plastid
iceplant_tr_30371		AT1G44575	plastid	plastid
iceplant_tr_23597		AT1G07670	unknown	endoplasmic reticulum
iceplant_tr_125937		AT1G33120	unknown	cytosol
iceplant_tr_28691		AT1G03860	mitochondrion	mitochondrion
iceplant_tr_251104		AT4G23940	plastid	plastid
iceplant_tr_246829		AT1G56340	unknown	endoplasmic reticulum
iceplant_tr_62366		AT3G45980	nucleus	nucleus
iceplant_tr_76402		AT5G55220	plastid	plastid
iceplant_tr_126686		AT2G31660	unknown	cytosol,nucleus
iceplant_tr_23464		AT5G13630	unknown	plastid
iceplant_tr_48863		AT5G12110	unknown	cytosol
iceplant_tr_40328		AT1G13440	unknown	cytosol,nucleus
iceplant_tr_126805		AT1G55490	plastid	plastid
iceplant_tr_240000		AT5G10360	cytosol	cytosol
iceplant_tr_8307		AT2G05710	mitochondrion	mitochondrion
iceplant_tr_20212		AT1G31330	plastid	plastid
iceplant_tr_40268		AT2G36460	cytosol	cytosol
iceplant_tr_55367		AT5G59240	unknown	cytosol,nucleus
iceplant_tr_250379		AT4G22120	plasma membrane	plasma membrane
iceplant_tr_40837		AT3G49010	cytosol	cytosol
iceplant_tr_126481		AT3G51800	unknown	nucleus
iceplant_tr_30870		AT3G52300	mitochondrion	mitochondrion
iceplant_tr_76295		AT5G13640	endoplasmic reticulum	endoplasmic reticulum
iceplant_tr_128476		AT5G55730	extracellular	extracellular
iceplant_tr_2082		AT1G49340	unknown	plasma membrane
iceplant_tr_249375		AT1G08520	plastid	plastid
iceplant_tr_251007		AT1G53310	cytosol	cytosol
iceplant_tr_34683		AT2G34480	cytosol	cytosol
iceplant_tr_251763		AT4G28080	unknown	nucleus
iceplant_tr_79618		AT4G00430	plasma membrane	plasma membrane
iceplant_tr_129418		AT4G35470	plasma membrane	plasma membrane
iceplant_tr_20539		AT1G55480	plastid	plastid
iceplant_tr_126207		AT3G52880	unknown	peroxisome
iceplant_tr_10206		AT3G45140	plastid	plastid
iceplant_tr_40360		AT2G01980	plasma membrane	plasma membrane
iceplant_tr_18280		AT1G51110	plastid	plastid
iceplant_tr_133123		AT3G03530	plasma membrane	plasma membrane
iceplant_tr_244400		AT2G45470	unknown	extracellular,plasma membrane
iceplant_tr_23254		AT2G01250	cytosol	cytosol
iceplant_tr_188		AT1G64200	vacuole	vacuole
iceplant_tr_30295		AT3G61260	plasma membrane	plasma membrane
iceplant_tr_16003		AT1G17220	plastid	plastid
iceplant_tr_25867		AT4G35090	unknown	peroxisome
iceplant_tr_126358		AT2G24820	plastid	plastid
iceplant_tr_25240		AT2G36250	plastid	plastid
iceplant_tr_31751		AT2G18110	cytosol	cytosol
iceplant_tr_126568		AT5G64940	plastid	plastid
iceplant_tr_40309		AT3G14420	peroxisome	peroxisome
iceplant_tr_126563		AT5G19770	cytosol	cytosol
iceplant_tr_127615		AT4G34450	cytosol	cytosol
iceplant_tr_237830		AT4G36130	cytosol	cytosol
iceplant_tr_125793		AT3G58730	unknown	vacuole,golgi
iceplant_tr_16080		AT2G40840	cytosol	cytosol
iceplant_tr_75735		AT1G15980	plastid	plastid
iceplant_tr_17307		AT4G14210	plastid	plastid
iceplant_tr_251617		AT4G20850	plastid	plastid
iceplant_tr_125765		AT1G42970	plastid	plastid
iceplant_tr_16640		AT5G23060	plastid	plastid
iceplant_tr_126372		AT1G19580	mitochondrion	mitochondrion
iceplant_tr_126330		AT4G25080	plastid	plastid
iceplant_tr_249296		AT4G27500	unknown	endoplasmic reticulum,plasma membrane
iceplant_tr_30929		AT3G62870	cytosol	cytosol
iceplant_tr_129215		AT1G79560	plastid	plastid
iceplant_tr_129561		AT4G25960	plasma membrane	plasma membrane
iceplant_tr_87408		AT1G48480	plasma membrane	plasma membrane
iceplant_tr_32363		AT1G05190	plastid	plastid
iceplant_tr_28384		AT5G05000	unknown	plastid
iceplant_tr_234345		AT1G07320	plastid	plastid
iceplant_tr_126579		AT4G01310	plastid	plastid
iceplant_tr_29828		AT5G24650	unknown	plastid
iceplant_tr_27425		AT4G00430	plasma membrane	plasma membrane
iceplant_tr_16146		AT3G24430	plastid	plastid
iceplant_tr_248764		AT4G23850	unknown	plasma membrane
iceplant_tr_25115		AT4G12420	plasma membrane	plasma membrane
iceplant_tr_16275		AT4G38970	unknown	plastid
iceplant_tr_11174		AT2G37170	plasma membrane	plasma membrane
iceplant_tr_27735		AT5G23060	plastid	plastid
iceplant_tr_23321		AT2G26890	unknown	golgi
iceplant_tr_246875		AT5G22620	unknown	plastid
iceplant_tr_40435		AT5G43330	unknown	cytosol
iceplant_tr_12344		AT3G25800	cytosol	cytosol
iceplant_tr_245237		AT1G18080	cytosol	cytosol
iceplant_tr_250543		AT5G22640	unknown	plastid
iceplant_tr_54344		AT5G20630	extracellular	extracellular
iceplant_tr_87662		ArthCp061	unknown	plastid
iceplant_tr_244789		AT3G57490	cytosol	cytosol
iceplant_tr_33520		AT1G03600	plastid	plastid
iceplant_tr_54195		AT5G39850	cytosol	cytosol
iceplant_tr_24958		AT3G19820	unknown	endoplasmic reticulum
iceplant_tr_33169		AT5G65220	plastid	plastid
iceplant_tr_24008		AT4G35790	plasma membrane	plasma membrane
iceplant_tr_249229		AT1G31850	golgi	golgi
iceplant_tr_127067		AT5G62740	plasma membrane	plasma membrane
iceplant_tr_23458		AT1G62020	unknown	cytosol
iceplant_tr_10766		AT3G20320	plastid	plastid
iceplant_tr_127266		AT5G63400	mitochondrion	mitochondrion
iceplant_tr_40418		AT5G35630	unknown	plastid
iceplant_tr_40422		AT1G32060	plastid	plastid
iceplant_tr_23931		AT3G13870	unknown	endoplasmic reticulum,golgi
iceplant_tr_243557		AT3G52150	plastid	plastid
iceplant_tr_25466		AT5G58700	unknown	plasma membrane
iceplant_tr_130466		AT5G63630	unknown	plasma membrane
iceplant_tr_125796		AT5G19760	unknown	mitochondrion
iceplant_tr_19315		AT1G09340	plastid	plastid
iceplant_tr_30902		AT2G42130	plastid	plastid
iceplant_tr_126313		AT5G66760	mitochondrion	mitochondrion
iceplant_tr_40320		AT1G09780	unknown	cytosol
iceplant_tr_9442		AT4G28080	unknown	nucleus
iceplant_tr_13395		AT1G01470	cytosol	cytosol
iceplant_tr_34110		AT2G47110	unknown	cytosol
iceplant_tr_26094		AT3G15520	plastid	plastid
iceplant_tr_1475		AT5G14740	unknown	plastid
iceplant_tr_126866		AT5G09590	mitochondrion	mitochondrion
iceplant_tr_244344		AT3G28715	unknown	vacuole
iceplant_tr_125755		AT3G17390	unknown	nucleus,plasma membrane
iceplant_tr_245414		AT2G47470	endoplasmic reticulum	endoplasmic reticulum
iceplant_tr_251124		AT5G53480	unknown	plastid,cytosol,nucleus
iceplant_tr_244831		AT5G18660	unknown	plastid
iceplant_tr_247368		AT1G65930	cytosol	cytosol
iceplant_tr_11989		AT3G21670	unknown	vacuole
iceplant_tr_250809		AT1G26850	golgi	golgi
iceplant_tr_249529		AT2G07050	unknown	golgi
iceplant_tr_125799		AT1G16880	plastid	plastid
iceplant_tr_127181		AT5G08280	unknown	plastid
iceplant_tr_18631		AT4G13930	cytosol	cytosol
iceplant_tr_125716		AT1G79550	unknown	cytosol
iceplant_tr_129258		AT1G05500	unknown	plasma membrane
iceplant_tr_27281		AT5G13450	mitochondrion	mitochondrion
iceplant_tr_23672		AT4G16155	plastid	plastid
iceplant_tr_126085		AT1G50200	mitochondrion	mitochondrion
iceplant_tr_75146		AT2G36910	plasma membrane	plasma membrane
iceplant_tr_92427		AT4G00100	cytosol	cytosol
iceplant_tr_29763		AT3G55280	cytosol	cytosol
iceplant_tr_35689		AT1G07660	nucleus	nucleus
iceplant_tr_30278		AT4G17560	plastid	plastid
iceplant_tr_140323		ArthMp007	mitochondrion	mitochondrion
iceplant_tr_40432		AT2G39730	plastid	plastid
iceplant_tr_248632		AT4G37930	mitochondrion	mitochondrion
iceplant_tr_19023		AT2G42690	unknown	cytosol
iceplant_tr_47564		AT1G48830	cytosol	cytosol
iceplant_tr_58765		AT5G48760	cytosol	cytosol
iceplant_tr_126595		AT1G32220	plastid	plastid
iceplant_tr_251120		AT3G51550	plasma membrane	plasma membrane
iceplant_tr_75966		AT2G43950	plastid	plastid
iceplant_tr_29686		AT4G31870	unknown	plastid
iceplant_tr_128705		AT5G42080	unknown	plasma membrane
iceplant_tr_97877		AT1G56500	plastid	plastid
iceplant_tr_26151		AT1G72160	unknown	cytosol
iceplant_tr_15656		AT2G42520	unknown	nucleus
iceplant_tr_6364		AT3G17410	plasma membrane	plasma membrane
iceplant_tr_245606		AT5G66680	unknown	endoplasmic reticulum
iceplant_tr_13346		AT3G16780	cytosol	cytosol
iceplant_tr_31990		AT3G15360	plastid	plastid
iceplant_tr_30347		AT2G05100	plastid	plastid
iceplant_tr_26571		AT3G57290	cytosol	cytosol
iceplant_tr_65719		AT1G79040	plastid	plastid
iceplant_tr_27421		AT5G13510	unknown	plastid
iceplant_tr_132941		AT5G42650	plastid	plastid
iceplant_tr_127557		AT5G60640	endoplasmic reticulum	endoplasmic reticulum
iceplant_tr_80191		AT3G55280	cytosol	cytosol
iceplant_tr_40304		AT2G24520	plasma membrane	plasma membrane
iceplant_tr_125703		AT3G29320	plastid	plastid
iceplant_tr_27429		AT4G24220	cytosol	cytosol
iceplant_tr_128823		AT5G55280	unknown	plastid
iceplant_tr_245638		AT2G24360	plasma membrane	plasma membrane
iceplant_tr_24803		AT5G19320	unknown	cytosol,nucleus
iceplant_tr_77850		AT1G79930	cytosol	cytosol
iceplant_tr_52492		AT1G17880	nucleus	nucleus
iceplant_tr_81282		AT3G27170	vacuole	vacuole
iceplant_tr_64425		AT4G02530	plastid	plastid
iceplant_tr_59448		AT1G07770	cytosol	cytosol
iceplant_tr_60401		AT1G27400	unknown	plastid,cytosol,nucleus
iceplant_tr_34196		AT3G12260	mitochondrion	mitochondrion
iceplant_tr_251697		AT2G47800	plasma membrane	plasma membrane
iceplant_tr_29253		AT3G55440	cytosol	cytosol
iceplant_tr_20010		AT1G70670	cytosol	cytosol
iceplant_tr_11573		AT3G19960	unknown	plasma membrane
iceplant_tr_126987		AT1G07510	mitochondrion	mitochondrion
iceplant_tr_20033		AT1G73060	plastid	plastid
iceplant_tr_15725		AT4G17520	unknown	nucleus
iceplant_tr_28280		AT1G67730	endoplasmic reticulum	endoplasmic reticulum
iceplant_tr_240811		AT1G67700	plastid	plastid
iceplant_tr_126221		AT5G13430	mitochondrion	mitochondrion
iceplant_tr_91187		AT5G22800	unknown	plastid
iceplant_tr_28666		AT2G20890	plastid	plastid
iceplant_tr_40272		AT5G58070	unknown	endoplasmic reticulum
iceplant_tr_47371		AT3G49910	cytosol	cytosol
iceplant_tr_76636		AT5G63420	unknown	plastid
iceplant_tr_29513		AT2G16850	plasma membrane	plasma membrane
iceplant_tr_10480		AT3G25520	cytosol	cytosol
iceplant_tr_247477		AT1G11260	plasma membrane	plasma membrane
iceplant_tr_86986		AT3G23790	plastid	plastid
iceplant_tr_125905		AT2G19730	cytosol	cytosol
iceplant_tr_27092		AT4G36250	cytosol	cytosol
iceplant_tr_13527		AT3G53110	unknown	cytosol,nucleus
iceplant_tr_25472		AT2G44160	cytosol	cytosol
iceplant_tr_246959		AT3G06960	plastid	plastid
iceplant_tr_12756		AT4G27520	plasma membrane	plasma membrane
iceplant_tr_59437		AT5G15520	cytosol	cytosol
iceplant_tr_18397		AT4G26390	unknown	cytosol
iceplant_tr_130362		AT4G12730	plasma membrane	plasma membrane
iceplant_tr_251371		AT3G46970	cytosol	cytosol
iceplant_tr_61985		AT2G37190	cytosol	cytosol
iceplant_tr_29906		AT1G35160	unknown	cytosol
iceplant_tr_61039		AT3G27850	plastid	plastid
iceplant_tr_28204		AT5G40810	mitochondrion	mitochondrion
iceplant_tr_46340		AT4G12800	plastid	plastid
iceplant_tr_79687		AT5G25880	cytosol	cytosol
iceplant_tr_26218		AT1G44170	cytosol	cytosol
iceplant_tr_128170		AT1G04430	golgi	golgi
iceplant_tr_14794		AT1G22780	cytosol	cytosol
iceplant_tr_40391		AT1G70730	unknown	cytosol
iceplant_tr_13631		AT5G53170	unknown	plastid,mitochondrion
iceplant_tr_24070		AT3G22400	unknown	cytosol
iceplant_tr_8803		AT1G10760	plastid	plastid
iceplant_tr_49162		AT3G52580	cytosol	cytosol
iceplant_tr_25698		AT3G18820	unknown	golgi
iceplant_tr_130299		AT1G05150	plasma membrane	plasma membrane
iceplant_tr_27558		AT2G04400	plastid	plastid
iceplant_tr_127854		AT1G29880	cytosol	cytosol
iceplant_tr_44402		AT4G03280	plastid	plastid
iceplant_tr_127028		AT3G04870	plastid	plastid
iceplant_tr_103956		AT3G09630	cytosol	cytosol
iceplant_tr_76688		AT4G25650	plastid	plastid
iceplant_tr_56126		AT4G27090	cytosol	cytosol
iceplant_tr_247929		AT5G11100	unknown	endoplasmic reticulum
iceplant_tr_250028		AT5G27640	unknown	cytosol
iceplant_tr_40332		AT3G20410	plasma membrane	plasma membrane
iceplant_tr_16859		AT5G27540	mitochondrion	mitochondrion
iceplant_tr_40337		AT1G77490	plastid	plastid
iceplant_tr_13061		AT2G36850	plasma membrane	plasma membrane
iceplant_tr_26365		AT5G49945	endoplasmic reticulum	endoplasmic reticulum
iceplant_tr_31432		AT2G37270	cytosol	cytosol
iceplant_tr_19950		AT3G47470	plastid	plastid
iceplant_tr_128036		AT3G63460	unknown	golgi
iceplant_tr_244116		AT2G01720	unknown	endoplasmic reticulum
iceplant_tr_57157		AT2G28900	plastid	plastid
iceplant_tr_244717		AT3G10670	plastid	plastid
iceplant_tr_242248		AT3G48680	mitochondrion	mitochondrion
iceplant_tr_18893		AT5G08650	plastid	plastid
iceplant_tr_28312		AT5G60540	cytosol	cytosol
iceplant_tr_127101		AT4G35250	unknown	plastid
iceplant_tr_26595		AT3G63140	plastid	plastid
iceplant_tr_28634		AT4G39460	unknown	plastid
iceplant_tr_31223		AT5G40950	unknown	plastid
iceplant_tr_15580		AT5G22790	unknown	plastid
iceplant_tr_40856		AT3G05590	cytosol	cytosol
iceplant_tr_26440		AT1G02910	plastid	plastid
iceplant_tr_128468		AT4G34490	cytosol	cytosol
iceplant_tr_27927		AT3G08900	unknown	golgi
iceplant_tr_23423		AT3G52140	unknown	cytosol
iceplant_tr_25872		AT5G01920	unknown	plastid
iceplant_tr_241067		AT2G45770	plastid	plastid
iceplant_tr_25566		AT5G17310	cytosol	extracellular
iceplant_tr_129325		AT3G60160	unknown	plasma membrane
iceplant_tr_28684		AT3G48500	unknown	plastid
iceplant_tr_16820		AT4G23180	plasma membrane	plasma membrane
iceplant_tr_247426		AT2G30390	plastid	plastid
iceplant_tr_26035		AT1G77510	unknown	endoplasmic reticulum
iceplant_tr_127759		AT3G60190	unknown	cytosol
iceplant_tr_26118		AT2G24270	unknown	cytosol
iceplant_tr_128828		AT3G46290	plasma membrane	plasma membrane
iceplant_tr_62981		AT5G28060	cytosol	cytosol
iceplant_tr_236834		AT1G45170	unknown	mitochondrion
iceplant_tr_127495		AT4G29130	mitochondrion	mitochondrion
iceplant_tr_29784		AT2G39990	unknown	cytosol,nucleus
iceplant_tr_125782		AT3G55800	plastid	plastid
iceplant_tr_96654		AT1G47420	mitochondrion	mitochondrion
iceplant_tr_130898		AT5G19620	unknown	plastid
iceplant_tr_237571		AT2G39470	plastid	plastid
iceplant_tr_24244		AT5G24300	unknown	plastid
iceplant_tr_29390		AT4G02580	mitochondrion	mitochondrion
iceplant_tr_12515		AT3G54890	plastid	plastid
iceplant_tr_18289		AT3G06720	unknown	nucleus
iceplant_tr_15038		AT4G22890	plastid	plastid
iceplant_tr_78349		AT2G01320	unknown	plastid
iceplant_tr_23379		AT3G11130	plasma membrane	plasma membrane
iceplant_tr_127129		AT1G79600	plastid	plastid
iceplant_tr_247578		AT1G01090	plastid	plastid
iceplant_tr_246195		AT3G47200	plasma membrane	plasma membrane
iceplant_tr_11933		AT5G64030	golgi	golgi
iceplant_tr_17775		AT2G47240	unknown	cytosol
iceplant_tr_30		AT3G63410	plastid	plastid
iceplant_tr_126101		AT1G75350	plastid	plastid
iceplant_tr_9125		AT1G34000	plastid	plastid
iceplant_tr_126184		AT4G26530	plastid	plastid
iceplant_tr_59328		AT3G49010	cytosol	cytosol
iceplant_tr_28921		AT1G01820	peroxisome	peroxisome
iceplant_tr_32832		AT2G36620	cytosol	cytosol
iceplant_tr_241789		AT4G13010	unknown	cytosol
iceplant_tr_126142		AT1G78630	plastid	plastid
iceplant_tr_49770		AT3G01390	vacuole	vacuole
iceplant_tr_241401		AT5G13120	unknown	plastid
iceplant_tr_32840		AT1G26910	cytosol	cytosol
iceplant_tr_28714		AT5G50250	plastid	plastid
iceplant_tr_54740		AT5G09500	cytosol	cytosol
iceplant_tr_246577		AT5G12470	unknown	plastid
iceplant_tr_135004		AT1G48480	plasma membrane	plasma membrane
iceplant_tr_250294		AT5G64580	plastid	plastid
iceplant_tr_247660		AT3G27820	unknown	peroxisome,plastid
iceplant_tr_19532		AT4G36750	plasma membrane	plasma membrane
iceplant_tr_18762		AT5G23300	mitochondrion	mitochondrion
iceplant_tr_29931		AT5G20720	unknown	plastid
iceplant_tr_246214		AT4G30950	plastid	plastid
iceplant_tr_24758		AT2G26250	unknown	golgi
iceplant_tr_247290		AT4G26390	unknown	cytosol
iceplant_tr_27856		AT5G03300	cytosol	cytosol
iceplant_tr_45057		AT5G52840	mitochondrion	mitochondrion
iceplant_tr_248055		AT5G16620	unknown	plastid
iceplant_tr_46453		AT5G54600	unknown	plastid
iceplant_tr_40387		AT1G29930	plastid	plastid
iceplant_tr_49844		AT1G70600	cytosol	cytosol
iceplant_tr_251095		AT3G16290	plastid	plastid
iceplant_tr_75264		AT1G73060	plastid	plastid
iceplant_tr_126818		AT3G60820	unknown	cytosol,nucleus
iceplant_tr_16635		AT3G42880	plasma membrane	plasma membrane
iceplant_tr_75355		AT2G03440	unknown	nucleus
iceplant_tr_80212		AT2G38670	mitochondrion	mitochondrion
iceplant_tr_249983		AT1G50480	cytosol	cytosol
iceplant_tr_247961		AT1G34430	plastid	plastid
iceplant_tr_127463		AT5G13000	plasma membrane	plasma membrane
iceplant_tr_122463		AT1G79600	plastid	plastid
iceplant_tr_251799		AT3G04340	plastid	plastid
iceplant_tr_29374		AT4G39230	cytosol	cytosol
iceplant_tr_121398		AT1G53350	unknown	cytosol
iceplant_tr_25052		AT5G39040	vacuole	vacuole
iceplant_tr_80422		AT5G49890	vacuole	vacuole
iceplant_tr_44907		AT5G18380	cytosol	cytosol
iceplant_tr_25461		AT5G58090	plasma membrane	plasma membrane
iceplant_tr_3516		AT4G32660	unknown	nucleus
iceplant_tr_25538		AT2G24200	cytosol	cytosol
iceplant_tr_60878		AT1G12310	cytosol	cytosol
iceplant_tr_19363		AT3G25290	plasma membrane	plasma membrane
iceplant_tr_127503		AT2G20580	unknown	cytosol,nucleus
iceplant_tr_245118		AT5G57490	mitochondrion	mitochondrion
iceplant_tr_24046		AT3G15730	unknown	cytosol
iceplant_tr_249659		AT4G34110	unknown	nucleus
iceplant_tr_126100		AT5G21430	unknown	plastid
iceplant_tr_24358		AT5G52640	cytosol	cytosol
iceplant_tr_28257		AT3G01290	plasma membrane	plasma membrane
iceplant_tr_45557		AT3G44590	unknown	cytosol
iceplant_tr_26220		AT5G19760	unknown	mitochondrion
iceplant_tr_14703		AT1G52230	plastid	plastid
iceplant_tr_250228		AT3G02050	unknown	vacuole
iceplant_tr_50596		AT2G34480	cytosol	cytosol
iceplant_tr_27711		AT5G06290	unknown	plastid
iceplant_tr_247514		AT5G66680	unknown	endoplasmic reticulum
iceplant_tr_16993		AT4G26690	plasma membrane	plasma membrane
iceplant_tr_251379		AT3G16620	unknown	mitochondrion
iceplant_tr_52287		AT4G18100	cytosol	cytosol
iceplant_tr_28245		AT2G42590	unknown	cytosol
iceplant_tr_245413		AT5G01590	unknown	plastid
iceplant_tr_245661		AT5G54160	cytosol	cytosol
iceplant_tr_75771		AT1G43670	cytosol	cytosol
iceplant_tr_60537		AT1G08360	cytosol	cytosol
iceplant_tr_25586		AT1G53210	plasma membrane	plasma membrane
iceplant_tr_18579		AT1G32200	plastid	plastid
iceplant_tr_40439		AT5G58330	unknown	plastid
iceplant_tr_15677		AT3G51030	cytosol	cytosol
iceplant_tr_19349		AT3G52820	extracellular	extracellular
iceplant_tr_58498		AT4G02620	vacuole	vacuole
iceplant_tr_27642		AT1G34750	plasma membrane	plasma membrane
iceplant_tr_91878		AT1G73990	plastid	plastid
iceplant_tr_126378		AT2G34460	plastid	plastid
iceplant_tr_27947		AT1G80380	plastid	plastid
iceplant_tr_28713		AT3G54110	unknown	mitochondrion
iceplant_tr_128138		AT1G76405	unknown	cytosol
iceplant_tr_129175		AT1G01610	golgi	golgi
iceplant_tr_250869		AT2G27600	cytosol	cytosol
iceplant_tr_251743		AT4G03550	plasma membrane	plasma membrane
iceplant_tr_126561		AT1G48030	mitochondrion	mitochondrion
iceplant_tr_126062		AT1G74880	plastid	plastid
iceplant_tr_40346		AT5G16150	unknown	plastid
iceplant_tr_128255		AT1G20330	unknown	endoplasmic reticulum
iceplant_tr_25411		AT1G68010	unknown	peroxisome
iceplant_tr_5085		AT2G43330	vacuole	vacuole
iceplant_tr_48737		AT5G04800	cytosol	cytosol
iceplant_tr_40372		AT5G58070	unknown	endoplasmic reticulum
iceplant_tr_243203		AT5G54160	cytosol	cytosol
iceplant_tr_251490		AT5G23630	endoplasmic reticulum	endoplasmic reticulum
iceplant_tr_28675		AT2G05840	unknown	cytosol,nucleus
iceplant_tr_128877		AT1G30580	cytosol	cytosol
iceplant_tr_21572		AT1G08880	nucleus	nucleus
iceplant_tr_30660		AT3G04770	cytosol	cytosol
iceplant_tr_18573		AT3G18890	plastid	plastid
iceplant_tr_410		ArthMp015	mitochondrion	mitochondrion
iceplant_tr_23907		AT4G23460	plasma membrane	plasma membrane
iceplant_tr_27887		AT5G56950	nucleus	nucleus
iceplant_tr_30159		AT4G23900	mitochondrion	mitochondrion
iceplant_tr_35109		AT1G26880	unknown	cytosol,nucleus
iceplant_tr_31430		AT1G35680	plastid	plastid
iceplant_tr_249059		AT3G13772	golgi	golgi
iceplant_tr_75998		AT4G37925	unknown	plastid
iceplant_tr_126067		AT2G28800	plastid	plastid
iceplant_tr_31175		AT2G42220	plastid	plastid
iceplant_tr_247325		AT1G63500	plasma membrane	plasma membrane
iceplant_tr_125798		AT1G70580	peroxisome	peroxisome
iceplant_tr_125744		AT5G01600	plastid	plastid
iceplant_tr_31332		AT2G42210	mitochondrion	mitochondrion
iceplant_tr_240904		AT3G09740	plasma membrane	plasma membrane
iceplant_tr_25822		AT5G08740	unknown	plastid,mitochondrion
iceplant_tr_75604		AT5G54770	unknown	plastid
iceplant_tr_24202		AT1G34130	endoplasmic reticulum	endoplasmic reticulum
iceplant_tr_5556		AT1G76080	plastid	plastid
iceplant_tr_126434		AT5G01410	cytosol	cytosol
iceplant_tr_31117		AT1G32990	plastid	plastid
iceplant_tr_250378		AT4G35300	vacuole	vacuole
iceplant_tr_251812		AT1G55860	unknown	cytosol
iceplant_tr_55499		AT1G55670	plastid	plastid
iceplant_tr_40388		AT1G29930	plastid	plastid
iceplant_tr_245835		AT4G38970	unknown	plastid
iceplant_tr_32223		AT2G47170	golgi	golgi
iceplant_tr_247709		AT5G57655	unknown	endoplasmic reticulum
iceplant_tr_249664		AT2G45750	unknown	endoplasmic reticulum
iceplant_tr_8438		AT1G74790	plasma membrane	plasma membrane
iceplant_tr_26196		AT1G15160	unknown	vacuole
iceplant_tr_23853		AT5G12370	plasma membrane	plasma membrane
iceplant_tr_244724		AT3G54050	plastid	plastid
iceplant_tr_26439		AT4G01100	unknown	mitochondrion
iceplant_tr_59462		AT1G09200	nucleus	nucleus
iceplant_tr_238485		AT5G20720	unknown	plastid
iceplant_tr_27155		AT2G30550	unknown	plastid
iceplant_tr_93231		ArthMp006	mitochondrion	mitochondrion
iceplant_tr_18851		AT4G16563	extracellular	extracellular
iceplant_tr_246288		AT1G16860	plasma membrane	plasma membrane
iceplant_tr_10042		AT3G25530	cytosol	cytosol
iceplant_tr_127141		AT1G07110	cytosol	cytosol
iceplant_tr_62433		AT4G17170	vacuole	vacuole
iceplant_tr_23785		AT2G32730	unknown	cytosol,nucleus
iceplant_tr_109960		AT3G14290	unknown	cytosol,nucleus
iceplant_tr_32717		AT3G49470	unknown	nucleus
iceplant_tr_60273		AT3G58700	cytosol	cytosol
iceplant_tr_128322		AT5G18500	plasma membrane	plasma membrane
iceplant_tr_25382		AT1G76040	unknown	plasma membrane
iceplant_tr_16171		AT5G65700	plasma membrane	plasma membrane
iceplant_tr_127148		AT1G79210	unknown	cytosol,nucleus
iceplant_tr_62321		AT4G15000	cytosol	cytosol
iceplant_tr_23547		AT5G53480	unknown	plastid,cytosol,nucleus
iceplant_tr_248349		AT5G19600	unknown	plastid
iceplant_tr_60515		AT3G48930	cytosol	cytosol
iceplant_tr_90717		AT3G27080	mitochondrion	mitochondrion
iceplant_tr_19669		AT4G28390	mitochondrion	mitochondrion
iceplant_tr_243530		AT4G17520	unknown	nucleus
iceplant_tr_26735		AT3G13920	cytosol	cytosol
iceplant_tr_24005		AT1G20780	plasma membrane	plasma membrane
iceplant_tr_24519		AT1G21270	plasma membrane	plasma membrane
iceplant_tr_5560		AT3G52960	plastid	plastid
iceplant_tr_246629		AT2G22360	plastid	plastid
iceplant_tr_131844		AT4G31140	plasma membrane	plasma membrane
iceplant_tr_245416		AT3G55010	plastid	plastid
iceplant_tr_13227		AT1G31470	unknown	plasma membrane
iceplant_tr_249261		AT1G53730	plasma membrane	plasma membrane
iceplant_tr_80652		AT5G63190	unknown	golgi
iceplant_tr_248554		AT1G68830	plastid	plastid
iceplant_tr_88470		AT5G42650	plastid	plastid
iceplant_tr_127983		AT2G16950	unknown	nucleus
iceplant_tr_18731		AT4G04910	golgi	golgi
iceplant_tr_87134		AT1G67490	endoplasmic reticulum	endoplasmic reticulum
iceplant_tr_129238		AT5G42480	unknown	plastid
iceplant_tr_34875		AT5G02960	cytosol	cytosol
iceplant_tr_28734		AT4G26410	mitochondrion	mitochondrion
iceplant_tr_75374		AT3G04550	plastid	plastid
iceplant_tr_125688		AT2G22240	cytosol	cytosol
iceplant_tr_75697		AT1G06690	plastid	plastid
iceplant_tr_43181		AT4G28660	plastid	plastid
iceplant_tr_73868		AT3G19620	extracellular	extracellular
iceplant_tr_13765		AT5G19690	unknown	endoplasmic reticulum
iceplant_tr_2356		AT3G10130	plastid	plastid
iceplant_tr_127365		AT5G22830	unknown	plastid
iceplant_tr_27143		AT3G59350	plasma membrane	plasma membrane
iceplant_tr_31412		AT1G76450	plastid	plastid
iceplant_tr_17645		AT1G73600	cytosol	cytosol
iceplant_tr_8854		AT1G78300	cytosol	cytosol
iceplant_tr_93434		AT1G70610	plastid	plastid
iceplant_tr_244869		AT5G20080	mitochondrion	mitochondrion
iceplant_tr_47253		AT5G47030	mitochondrion	mitochondrion
iceplant_tr_126474		AT1G79850	plastid	plastid
iceplant_tr_102394		AT2G17390	unknown	nucleus
iceplant_tr_246223		AT5G46110	unknown	plastid
iceplant_tr_62126		AT2G36830	vacuole	vacuole
iceplant_tr_23724		AT1G52360	unknown	cytosol
iceplant_tr_241417		AT4G15545	unknown	nucleus
iceplant_tr_19970		AT1G07890	unknown	cytosol
iceplant_tr_26250		AT4G35230	plasma membrane	plasma membrane
iceplant_tr_248825		AT4G04770	plastid	plastid
iceplant_tr_74400		AT5G04990	unknown	endoplasmic reticulum,nucleus
iceplant_tr_30850		AT1G29930	plastid	plastid
iceplant_tr_128939		AT1G70330	plasma membrane	plasma membrane
iceplant_tr_126893		AT5G43010	unknown	cytosol,nucleus
iceplant_tr_28410		AT3G55360	unknown	endoplasmic reticulum,plasma membrane
iceplant_tr_126084		AT5G65430	unknown	nucleus
iceplant_tr_46537		AT2G27730	unknown	mitochondrion
iceplant_tr_59604		AT3G05560	cytosol	cytosol
iceplant_tr_26563		AT2G44100	cytosol	cytosol
iceplant_tr_248610		AT5G12860	unknown	plastid
iceplant_tr_104267		AT4G25450	plastid	plastid
iceplant_tr_127270		AT3G48890	unknown	endoplasmic reticulum
iceplant_tr_100565		AT1G77060	plastid	plastid
iceplant_tr_57134		AT5G53560	unknown	endoplasmic reticulum
iceplant_tr_28310		AT3G62870	cytosol	cytosol
iceplant_tr_41355		AT2G29960	endoplasmic reticulum	endoplasmic reticulum
iceplant_tr_128099		AT4G14210	plastid	plastid
iceplant_tr_30739		AT3G26070	plastid	plastid
iceplant_tr_23572		AT5G17020	nucleus	nucleus
iceplant_tr_240858		AT4G33250	cytosol	cytosol
iceplant_tr_17864		AT1G74970	plastid	plastid
iceplant_tr_28200		AT5G40650	mitochondrion	mitochondrion
iceplant_tr_128721		AT3G52950	mitochondrion	mitochondrion
iceplant_tr_79630		AT5G02500	unknown	cytosol
iceplant_tr_108292		AT2G01970	golgi	golgi
iceplant_tr_18333		AT2G26510	plasma membrane	plasma membrane
iceplant_tr_26973		AT1G09640	unknown	cytosol
iceplant_tr_24717		AT5G67385	unknown	cytosol,plasma membrane
iceplant_tr_243812		AT4G32150	vacuole	vacuole
iceplant_tr_24687		AT5G60790	cytosol	cytosol
iceplant_tr_248473		AT4G19170	plastid	plastid
iceplant_tr_114436		AT1G29150	unknown	cytosol,nucleus
iceplant_tr_125684		AT2G13360	peroxisome	peroxisome
iceplant_tr_82755		AT5G40480	nucleus	nucleus
iceplant_tr_126131		AT1G27450	unknown	cytosol
iceplant_tr_118673		AT5G39320	extracellular	extracellular
iceplant_tr_50990		AT3G15360	plastid	plastid
iceplant_tr_77914		AT3G23300	golgi	golgi
iceplant_tr_75755		AT4G23890	plastid	plastid
iceplant_tr_48381		AT4G16720	cytosol	cytosol
iceplant_tr_126332		AT5G11770	mitochondrion	mitochondrion
iceplant_tr_249696		AT5G35160	unknown	golgi
iceplant_tr_25169		AT5G42740	cytosol	cytosol
iceplant_tr_25547		AT1G14030	plastid	plastid
iceplant_tr_19120		AT5G13710	unknown	golgi
iceplant_tr_111909		AT5G10530	plasma membrane	plasma membrane
iceplant_tr_126163		AT5G58260	unknown	plastid
iceplant_tr_59194		AT5G43970	mitochondrion	mitochondrion
iceplant_tr_62626		AT4G25740	cytosol	cytosol
iceplant_tr_249355		AT4G22990	unknown	vacuole
iceplant_tr_28727		AT5G17770	endoplasmic reticulum	endoplasmic reticulum
iceplant_tr_76127		AT5G64290	plastid	plastid
iceplant_tr_17879		AT5G24010	plasma membrane	plasma membrane
iceplant_tr_248906		AT4G13510	plasma membrane	plasma membrane
iceplant_tr_126799		AT2G48150	plasma membrane	plasma membrane
iceplant_tr_227000		AT2G40590	cytosol	cytosol
iceplant_tr_43667		AT1G69410	cytosol	cytosol
iceplant_tr_246518		AT2G22780	peroxisome	peroxisome
iceplant_tr_28492		AT2G21280	plastid	plastid
iceplant_tr_30287		AT3G10060	plastid	plastid
iceplant_tr_247228		AT3G25860	plastid	plastid
iceplant_tr_45052		AT2G21660	nucleus	nucleus
iceplant_tr_24666		AT2G32480	plastid	plastid
iceplant_tr_27995		AT4G23430	unknown	plastid,cytosol
iceplant_tr_250157		AT5G58270	mitochondrion	mitochondrion
iceplant_tr_125991		AT1G53240	mitochondrion	mitochondrion
iceplant_tr_25596		AT2G22360	plastid	plastid
iceplant_tr_250879		AT3G07100	unknown	endoplasmic reticulum
iceplant_tr_127474		AT3G05590	cytosol	cytosol
iceplant_tr_102761		AT4G20980	cytosol	cytosol
iceplant_tr_76782		AT1G70070	plastid	plastid
iceplant_tr_31399		AT1G14150	plastid	plastid
iceplant_tr_25260		AT4G13670	plastid	plastid
iceplant_tr_19294		AT3G49720	golgi	golgi
iceplant_tr_21311		AT2G43560	plastid	plastid
iceplant_tr_13355		AT1G22710	plasma membrane	plasma membrane
iceplant_tr_48692		AT5G64040	plastid	plastid
iceplant_tr_129939		AT5G22790	unknown	plastid
iceplant_tr_250382		AT4G03560	vacuole	vacuole
iceplant_tr_250994		AT3G10690	plastid	plastid
iceplant_tr_126073		AT2G30620	unknown	nucleus
iceplant_tr_127324		AT2G38040	plastid	plastid
iceplant_tr_131083		AT2G30490	unknown	endoplasmic reticulum
iceplant_tr_246119		AT3G56650	plastid	plastid
iceplant_tr_247050		AT3G18830	plasma membrane	plasma membrane
iceplant_tr_3924		ArthMp043	mitochondrion	mitochondrion
iceplant_tr_128429		AT5G23040	unknown	plastid
iceplant_tr_30237		AT2G21160	unknown	endoplasmic reticulum
iceplant_tr_100222		AT1G04480	unknown	cytosol,nucleus
iceplant_tr_52487		AT1G30380	plastid	plastid
iceplant_tr_127931		AT5G59250	unknown	plastid
iceplant_tr_125800		AT3G16640	cytosol	cytosol
iceplant_tr_126074		AT1G70850	unknown	cytosol
iceplant_tr_58866		AT2G32720	endoplasmic reticulum	endoplasmic reticulum
iceplant_tr_31369		AT2G20520	plasma membrane	plasma membrane
iceplant_tr_52444		AT1G29930	plastid	plastid
iceplant_tr_234359		AT4G09320	unknown	cytosol
iceplant_tr_30652		AT4G09720	unknown	golgi
iceplant_tr_17943		AT5G27120	nucleus	nucleus
iceplant_tr_126325		AT2G33220	mitochondrion	mitochondrion
iceplant_tr_41091		AT2G16600	cytosol	cytosol
iceplant_tr_11379		AT5G37300	unknown	peroxisome,cytosol
iceplant_tr_23372		AT3G13330	unknown	nucleus
iceplant_tr_20563		AT3G26900	plastid	plastid
iceplant_tr_16498		AT2G21170	plastid	plastid
iceplant_tr_23362		AT3G43300	unknown	golgi
iceplant_tr_251778		AT4G28080	unknown	nucleus
iceplant_tr_17967		AT5G13550	unknown	plastid
iceplant_tr_29662		AT5G06860	extracellular	extracellular
iceplant_tr_27983		AT2G35500	plastid	plastid
iceplant_tr_79363		AT5G06530	plasma membrane	plasma membrane
iceplant_tr_237475		AT4G13200	plastid	plastid
iceplant_tr_15993		AT4G34830	unknown	plastid
iceplant_tr_245428		AT5G26340	plasma membrane	plasma membrane
iceplant_tr_24373		AT1G54570	plastid	plastid
iceplant_tr_80139		AT5G49740	unknown	plastid
iceplant_tr_31458		AT3G26060	plastid	plastid
iceplant_tr_27637		AT4G14880	cytosol	cytosol
iceplant_tr_246062		AT1G07180	mitochondrion	mitochondrion
iceplant_tr_234837		AT4G32470	mitochondrion	mitochondrion
iceplant_tr_94633		AT3G09500	cytosol	cytosol
iceplant_tr_129022		AT1G47710	unknown	cytosol
iceplant_tr_11209		AT3G24590	plastid	plastid
iceplant_tr_49527		AT4G01150	plastid	plastid
iceplant_tr_75828		AT1G24490	plastid	plastid
iceplant_tr_128181		AT5G58870	unknown	plastid
iceplant_tr_24069		AT4G33650	unknown	mitochondrion
iceplant_tr_25112		AT5G10840	golgi	golgi
iceplant_tr_126510		AT5G07020	unknown	plastid
iceplant_tr_17501		AT2G26690	unknown	plasma membrane
iceplant_tr_61177		AT5G04800	cytosol	cytosol
iceplant_tr_47207		AT5G67590	mitochondrion	mitochondrion
iceplant_tr_129499		AT2G13540	cytosol	cytosol
iceplant_tr_127418		AT3G11710	cytosol	cytosol
iceplant_tr_128698		AT4G16143	unknown	nucleus
iceplant_tr_76572		AT1G08190	unknown	golgi
iceplant_tr_53992		AT2G24090	plastid	plastid
iceplant_tr_25056		AT4G15110	plastid	plastid
iceplant_tr_29328		AT1G15950	cytosol	cytosol
iceplant_tr_81312		AT5G39830	plastid	plastid
iceplant_tr_24463		AT1G09160	unknown	plasma membrane
iceplant_tr_24570		AT5G66470	unknown	plastid
iceplant_tr_247234		AT5G01220	unknown	plastid
iceplant_tr_243459		AT3G23820	golgi	golgi
iceplant_tr_9712		AT3G52180	plastid	plastid
iceplant_tr_13976		AT2G32080	unknown	golgi
iceplant_tr_128400		AT1G02150	plastid	plastid
iceplant_tr_126577		AT5G51110	unknown	plastid
iceplant_tr_51764		AT2G46820	plastid	plastid
iceplant_tr_126629		AT5G28840	cytosol	cytosol
iceplant_tr_251288		AT3G10380	plasma membrane	plasma membrane
iceplant_tr_129452		AT1G09090	unknown	plasma membrane
iceplant_tr_53937		AT3G03100	mitochondrion	mitochondrion
iceplant_tr_30972		AT1G18730	plastid	plastid
iceplant_tr_126329		AT1G04760	plasma membrane	plasma membrane
iceplant_tr_131526		AT1G56130	plasma membrane	plasma membrane
iceplant_tr_47795		AT3G49870	unknown	cytosol
iceplant_tr_128554		AT4G35230	plasma membrane	plasma membrane
iceplant_tr_249680		AT3G51895	unknown	plastid
iceplant_tr_95425		AT3G45780	plasma membrane	plasma membrane
iceplant_tr_54370		AT5G04740	unknown	plastid
iceplant_tr_63506		AT1G16700	mitochondrion	mitochondrion
iceplant_tr_127119		AT4G25630	nucleus	nucleus
iceplant_tr_16120		AT1G80410	unknown	cytosol
iceplant_tr_28296		AT1G23740	plastid	plastid
iceplant_tr_247030		AT1G78510	endoplasmic reticulum	endoplasmic reticulum
iceplant_tr_12325		AT5G05580	unknown	plastid
iceplant_tr_57581		AT3G43810	unknown	cytosol
iceplant_tr_128406		AT4G36630	unknown	cytosol
iceplant_tr_110156		AT5G23960	cytosol	cytosol
iceplant_tr_32314		AT4G38580	unknown	cytosol,nucleus
iceplant_tr_76325		AT5G17380	unknown	peroxisome
iceplant_tr_35361		AT3G49910	cytosol	cytosol
iceplant_tr_241049		AT3G22110	unknown	cytosol,nucleus
iceplant_tr_27343		AT5G67130	plasma membrane	plasma membrane
iceplant_tr_58952		AT4G32130	endoplasmic reticulum	endoplasmic reticulum
iceplant_tr_242229		AT1G32400	vacuole	vacuole
iceplant_tr_251358		AT3G07100	unknown	endoplasmic reticulum
iceplant_tr_245907		AT3G63540	plastid	plastid
iceplant_tr_25808		AT5G05010	unknown	golgi
iceplant_tr_74739		AT2G01470	unknown	endoplasmic reticulum
iceplant_tr_127828		AT1G19580	mitochondrion	mitochondrion
iceplant_tr_25805		AT5G19760	unknown	mitochondrion
iceplant_tr_30394		AT3G47860	plastid	plastid
iceplant_tr_19566		AT2G17120	plasma membrane	plasma membrane
iceplant_tr_126945		AT2G27020	unknown	cytosol,nucleus
iceplant_tr_17546		AT1G32080	plastid	plastid
iceplant_tr_15811		AT5G23860	cytosol	cytosol
iceplant_tr_241045		AT5G67030	plastid	plastid
iceplant_tr_127808		AT2G17800	plasma membrane	plasma membrane
iceplant_tr_131573		AT1G15520	plasma membrane	plasma membrane
iceplant_tr_59949		AT3G23390	cytosol	cytosol
iceplant_tr_41058		AT5G15520	cytosol	cytosol
iceplant_tr_60849		AT2G19770	plasma membrane	plasma membrane
iceplant_tr_244946		AT1G79870	unknown	cytosol
iceplant_tr_8452		AT4G39710	unknown	plastid
iceplant_tr_31460		AT4G38100	unknown	plastid
iceplant_tr_236419		AT3G11650	unknown	plastid
iceplant_tr_74321		AT3G13300	cytosol	cytosol
iceplant_tr_250148		AT4G02350	unknown	cytosol,plasma membrane
iceplant_tr_135148		AT5G51480	plasma membrane	plasma membrane
iceplant_tr_238092		AT5G35530	cytosol	cytosol
iceplant_tr_17977		AT3G25800	cytosol	cytosol
iceplant_tr_126901		AT5G57870	unknown	cytosol,nucleus
iceplant_tr_29375		AT3G04770	cytosol	cytosol
iceplant_tr_246523		AT5G58480	plasma membrane	plasma membrane
iceplant_tr_241794		AT4G31300	unknown	cytosol,nucleus
iceplant_tr_2801		AT4G23180	plasma membrane	plasma membrane
iceplant_tr_30770		AT3G55330	plastid	plastid
iceplant_tr_26213		AT2G48020	unknown	vacuole
iceplant_tr_28163		AT2G48070	plastid	plastid
iceplant_tr_14971		AT1G07920	cytosol	cytosol
iceplant_tr_130340		AT3G14110	plastid	plastid
iceplant_tr_243583		AT2G39970	peroxisome	peroxisome
iceplant_tr_25320		AT1G58290	plastid	plastid
iceplant_tr_243862		AT3G45600	plasma membrane	plasma membrane
iceplant_tr_239548		AT1G02910	plastid	plastid
iceplant_tr_251132		AT5G61810	unknown	peroxisome
iceplant_tr_248705		AT1G12770	mitochondrion	mitochondrion
iceplant_tr_29406		AT1G17180	cytosol	cytosol
iceplant_tr_128176		AT1G53520	plastid	plastid
iceplant_tr_127159		AT3G17410	plasma membrane	plasma membrane
iceplant_tr_243822		AT1G10840	cytosol	cytosol
iceplant_tr_247244		AT4G04610	unknown	plastid
iceplant_tr_13840		AT1G23820	cytosol	cytosol
iceplant_tr_131922		AT3G24550	plasma membrane	plasma membrane
iceplant_tr_59480		AT3G16080	unknown	cytosol,nucleus
iceplant_tr_235639		AT1G55190	vacuole	vacuole
iceplant_tr_55617		AT3G11660	unknown	plasma membrane
iceplant_tr_80235		AT3G47430	peroxisome	peroxisome
iceplant_tr_245992		AT1G53750	unknown	cytosol,nucleus
iceplant_tr_243867		AT5G43940	cytosol	peroxisome
iceplant_tr_244825		AT3G20000	mitochondrion	mitochondrion
iceplant_tr_244716		AT1G50430	unknown	endoplasmic reticulum
iceplant_tr_11709		AT2G36170	unknown	cytosol,nucleus
iceplant_tr_20163		AT1G61580	cytosol	cytosol
iceplant_tr_77393		AT4G24750	plastid	plastid
iceplant_tr_247919		AT5G56590	plasma membrane	plasma membrane
iceplant_tr_26815		AT1G06530	mitochondrion	mitochondrion
iceplant_tr_13753		AT1G79940	unknown	endoplasmic reticulum
iceplant_tr_29882		AT3G14100	unknown	nucleus
iceplant_tr_20982		AT4G27700	plastid	plastid
iceplant_tr_127895		AT1G62390	nucleus	nucleus
iceplant_tr_26467		AT1G30690	cytosol	cytosol
iceplant_tr_80915		AT3G25480	plastid	plastid
iceplant_tr_126390		AT5G64840	unknown	plastid
iceplant_tr_126514		AT4G23630	plasma membrane	plasma membrane
iceplant_tr_34431		AT1G67430	unknown	cytosol,nucleus
iceplant_tr_236668		AT2G30060	unknown	nucleus
iceplant_tr_130485		AT5G02250	unknown	plastid,mitochondrion
iceplant_tr_24111		AT2G26140	mitochondrion	mitochondrion
iceplant_tr_16592		AT2G38040	plastid	plastid
iceplant_tr_126512		AT1G75220	vacuole	vacuole
iceplant_tr_129448		AT1G34300	plasma membrane	plasma membrane
iceplant_tr_246173		AT4G01320	endoplasmic reticulum	endoplasmic reticulum
iceplant_tr_251322		AT5G15400	unknown	cytosol
iceplant_tr_29591		AT1G19670	cytosol	cytosol
iceplant_tr_40297		AT1G32470	mitochondrion	mitochondrion
iceplant_tr_23292		AT1G35670	cytosol	cytosol
iceplant_tr_244149		AT2G38550	plastid	plastid
iceplant_tr_25271		AT5G59010	plasma membrane	plasma membrane
iceplant_tr_54463		AT1G48350	plastid	plastid
iceplant_tr_246588		AT2G39770	cytosol	cytosol
iceplant_tr_129087		AT2G23590	unknown	extracellular
iceplant_tr_25474		AT5G19320	unknown	cytosol,nucleus
iceplant_tr_126569		AT5G03740	nucleus	nucleus
iceplant_tr_30615		AT3G11050	unknown	plastid
iceplant_tr_240738		AT4G11600	mitochondrion	mitochondrion
iceplant_tr_79933		AT1G23290	cytosol	cytosol
iceplant_tr_24648		AT5G13650	unknown	plastid
iceplant_tr_28927		AT2G38750	unknown	cytosol,plasma membrane
iceplant_tr_23690		AT1G14610	mitochondrion	mitochondrion
iceplant_tr_51329		AT2G33450	plastid	plastid
iceplant_tr_28493		AT2G46280	unknown	cytosol
iceplant_tr_13133		AT4G29040	unknown	cytosol,nucleus
iceplant_tr_28253		AT2G37660	plastid	plastid
iceplant_tr_246402		AT4G32770	unknown	plastid
iceplant_tr_92726		AT3G16520	cytosol	cytosol
iceplant_tr_76559		AT3G06510	unknown	plastid
iceplant_tr_126283		AT4G25650	plastid	plastid
iceplant_tr_15317		AT1G22700	plastid	plastid
iceplant_tr_26729		AT1G75780	cytosol	cytosol
iceplant_tr_40412		AT3G26570	plastid	plastid
iceplant_tr_126447		AT1G80230	mitochondrion	mitochondrion
iceplant_tr_231056		AT4G39730	unknown	plastid
iceplant_tr_12844		AT1G56450	unknown	cytosol,nucleus
iceplant_tr_26920		AT5G18840	unknown	plasma membrane
iceplant_tr_125936		AT3G21090	unknown	plasma membrane
iceplant_tr_248637		AT3G03960	cytosol	cytosol
iceplant_tr_240050		AT2G47910	plastid	plastid
iceplant_tr_132137		AT1G31470	unknown	plasma membrane
iceplant_tr_24312		AT1G15690	vacuole	vacuole
iceplant_tr_127526		AT5G56680	cytosol	cytosol
iceplant_tr_126008		AT2G38140	plastid	plastid
iceplant_tr_128650		AT3G15890	unknown	cytosol
iceplant_tr_838		AT1G19910	vacuole	vacuole
iceplant_tr_235503		AT2G32060	cytosol	cytosol
iceplant_tr_126498		AT3G06720	unknown	nucleus
iceplant_tr_14118		AT2G26900	plastid	plastid
iceplant_tr_52477		AT3G25220	endoplasmic reticulum	endoplasmic reticulum
iceplant_tr_29147		AT1G05010	golgi	golgi
iceplant_tr_46953		AT1G22450	mitochondrion	mitochondrion
iceplant_tr_75520		AT1G70890	unknown	peroxisome
iceplant_tr_245789		AT5G19550	cytosol	cytosol
iceplant_tr_27831		AT2G19080	mitochondrion	mitochondrion
iceplant_tr_236054		AT1G65870	extracellular	extracellular
iceplant_tr_77620		AT4G04850	plastid	plastid
iceplant_tr_54584		AT1G08480	mitochondrion	mitochondrion
iceplant_tr_56072		AT2G03440	unknown	nucleus
iceplant_tr_55500		AT1G52220	plastid	plastid
iceplant_tr_52840		AT2G43460	cytosol	cytosol
iceplant_tr_27054		AT1G79330	cytosol	cytosol
iceplant_tr_17573		AT5G12250	cytosol	cytosol
iceplant_tr_48609		AT5G15200	cytosol	cytosol
iceplant_tr_59180		AT3G03070	mitochondrion	mitochondrion
iceplant_tr_50982		AT4G00810	cytosol	cytosol
iceplant_tr_27830		AT5G06860	extracellular	extracellular
iceplant_tr_128174		AT4G00710	plasma membrane	plasma membrane
iceplant_tr_16155		AT1G63770	unknown	plastid
iceplant_tr_246408		AT2G34590	plastid	plastid
iceplant_tr_239864		AT5G15530	unknown	plastid
iceplant_tr_249062		AT4G35310	unknown	cytosol,nucleus
iceplant_tr_75614		AT4G15530	unknown	plastid,cytosol
iceplant_tr_15967		AT2G30110	unknown	cytosol
iceplant_tr_248643		AT3G05060	unknown	nucleus
iceplant_tr_122713		AT4G10530	unknown	extracellular
iceplant_tr_74927		AT1G04970	vacuole	vacuole
iceplant_tr_126166		AT3G62030	plastid	plastid
iceplant_tr_247794		AT3G06580	cytosol	cytosol
iceplant_tr_16359		AT3G01370	unknown	plastid
iceplant_tr_118692		AT5G65380	unknown	plasma membrane
iceplant_tr_29190		AT3G08010	plastid	plastid
iceplant_tr_94935		AT1G10950	golgi	golgi
iceplant_tr_77868		AT2G47450	plastid	plastid
iceplant_tr_33719		AT2G34160	cytosol	cytosol
iceplant_tr_12052		AT3G21630	plasma membrane	plasma membrane
iceplant_tr_250550		AT1G71820	unknown	plasma membrane
iceplant_tr_13385		AT1G31470	unknown	plasma membrane
iceplant_tr_65770		AT3G52580	cytosol	cytosol
iceplant_tr_247327		AT4G39520	cytosol	cytosol
iceplant_tr_126855		AT3G50280	unknown	cytosol
iceplant_tr_233328		AT4G34700	mitochondrion	mitochondrion
iceplant_tr_77281		AT4G23650	unknown	cytosol
iceplant_tr_136323		AT5G27670	nucleus	nucleus
iceplant_tr_3475		AT4G33510	plastid	plastid
iceplant_tr_250058		AT4G26700	cytosol	cytosol
iceplant_tr_25820		AT5G46570	plasma membrane	plasma membrane
iceplant_tr_48929		AT1G65980	cytosol	cytosol
iceplant_tr_28549		AT5G60860	unknown	golgi
iceplant_tr_95737		AT4G24570	mitochondrion	mitochondrion
iceplant_tr_125838		AT5G51820	unknown	plastid
iceplant_tr_74972		AT3G27390	plasma membrane	plasma membrane
iceplant_tr_23879		AT5G09400	vacuole	vacuole
iceplant_tr_242403		AT3G57650	endoplasmic reticulum	endoplasmic reticulum
iceplant_tr_76393		AT1G16720	plastid	plastid
iceplant_tr_130784		AT2G30620	unknown	nucleus
iceplant_tr_92220		AT1G77210	plasma membrane	plasma membrane
iceplant_tr_127696		AT2G17420	unknown	peroxisome
iceplant_tr_130228		AT3G57530	plasma membrane	plasma membrane
iceplant_tr_76852		AT4G03390	plasma membrane	plasma membrane
iceplant_tr_20555		AT3G05530	unknown	cytosol,nucleus
iceplant_tr_79255		AT1G54990	endoplasmic reticulum	endoplasmic reticulum
iceplant_tr_77936		AT1G17370	nucleus	nucleus
iceplant_tr_14953		AT4G16390	plastid	plastid
iceplant_tr_244094		AT1G68530	plasma membrane	plasma membrane
iceplant_tr_246839		AT5G03290	mitochondrion	mitochondrion
iceplant_tr_43867		AT1G70840	cytosol	cytosol
iceplant_tr_246943		AT3G13560	extracellular	extracellular
iceplant_tr_28015		AT1G10940	cytosol	cytosol
iceplant_tr_26169		AT1G30580	cytosol	cytosol
iceplant_tr_249340		AT3G28450	plasma membrane	plasma membrane
iceplant_tr_75672		AT3G18610	nucleus	nucleus
iceplant_tr_125324		AT1G12470	unknown	cytosol
iceplant_tr_28591		AT2G44610	golgi	golgi
iceplant_tr_127121		AT5G64030	golgi	golgi
iceplant_tr_249372		AT5G03540	unknown	plasma membrane
iceplant_tr_25303		AT3G17970	plastid	plastid
iceplant_tr_250845		AT2G36390	plastid	plastid
iceplant_tr_247185		AT2G31810	plastid	plastid
iceplant_tr_26457		AT1G32500	plastid	plastid
iceplant_tr_247198		AT5G62810	unknown	peroxisome
iceplant_tr_19734		AT1G07410	unknown	cytosol
iceplant_tr_80596		AT3G51870	plastid	plastid
iceplant_tr_26489		AT1G21230	unknown	extracellular
iceplant_tr_13875		AT4G21380	plasma membrane	plasma membrane
iceplant_tr_128676		AT5G01460	plasma membrane	plasma membrane
iceplant_tr_27648		AT5G54190	unknown	plastid
iceplant_tr_34802		AT3G59400	plastid	plastid
iceplant_tr_246936		AT1G08200	cytosol	cytosol
iceplant_tr_77120		AT2G19070	unknown	cytosol
iceplant_tr_29598		AT3G43520	plastid	plastid
iceplant_tr_75922		AT4G33520	unknown	plastid
iceplant_tr_127210		AT4G19006	unknown	cytosol,nucleus
iceplant_tr_127020		AT3G44880	plastid	plastid
iceplant_tr_17428		AT3G11660	unknown	plasma membrane
iceplant_tr_40283		AT3G16240	vacuole	vacuole
iceplant_tr_31471		AT4G09350	plastid	plastid
iceplant_tr_13328		AT1G50180	unknown	cytosol
iceplant_tr_32032		AT1G21720	unknown	cytosol,nucleus
iceplant_tr_4683		AT4G34110	unknown	nucleus
iceplant_tr_10790		AT5G64940	plastid	plastid
iceplant_tr_243882		AT2G03120	endoplasmic reticulum	endoplasmic reticulum
iceplant_tr_20294		AT4G15510	plastid	plastid
iceplant_tr_23490		AT3G27120	unknown	nucleus
iceplant_tr_239824		AT2G41040	plastid	plastid
iceplant_tr_95977		AT5G42130	unknown	plastid
iceplant_tr_30531		AT2G37240	plastid	plastid
iceplant_tr_106573		AT5G54380	plasma membrane	plasma membrane
iceplant_tr_75819		AT4G33650	unknown	mitochondrion
iceplant_tr_28109		AT2G16070	unknown	plastid
iceplant_tr_244366		AT5G19480	nucleus	nucleus
iceplant_tr_28969		AT2G46170	unknown	endoplasmic reticulum
iceplant_tr_250312		AT4G12650	golgi	golgi
iceplant_tr_127128		AT5G56260	cytosol	cytosol
iceplant_tr_126996		AT3G26340	unknown	cytosol,nucleus
iceplant_tr_62712		AT1G75270	cytosol	cytosol
iceplant_tr_32255		AT1G08360	cytosol	cytosol
iceplant_tr_125995		AT1G02560	plastid	plastid
iceplant_tr_249698		AT4G33430	plasma membrane	plasma membrane
iceplant_tr_75813		AT2G43850	unknown	plastid
iceplant_tr_79743		AT1G49590	nucleus	nucleus
iceplant_tr_241563		AT1G47250	unknown	cytosol,nucleus
iceplant_tr_93641		AT4G00330	unknown	plastid
iceplant_tr_238920		AT3G54820	plasma membrane	plasma membrane
iceplant_tr_92205		AT5G28900	unknown	cytosol
iceplant_tr_247728		AT5G62890	unknown	endoplasmic reticulum
iceplant_tr_26420		AT3G07540	plasma membrane	plasma membrane
iceplant_tr_13789		AT3G18600	nucleus	nucleus
iceplant_tr_81339		AT3G55620	cytosol	cytosol
iceplant_tr_248822		AT4G10840	unknown	golgi
iceplant_tr_238490		AT1G16890	golgi	golgi
iceplant_tr_126665		AT2G37660	plastid	plastid
iceplant_tr_251413		AT3G25690	plastid	plastid
iceplant_tr_240816		AT4G26410	mitochondrion	mitochondrion
iceplant_tr_127108		AT3G29100	vacuole	vacuole
iceplant_tr_73824		AT5G62600	unknown	cytosol
iceplant_tr_126176		AT5G33320	plastid	plastid
iceplant_tr_226590		AT4G19640	unknown	endoplasmic reticulum,golgi
iceplant_tr_28030		AT5G52440	plastid	plastid
iceplant_tr_33601		AT1G65290	mitochondrion	mitochondrion
iceplant_tr_60737		AT2G30620	unknown	nucleus
iceplant_tr_25253		AT1G09270	nucleus	nucleus
iceplant_tr_26934		AT4G09580	endoplasmic reticulum	endoplasmic reticulum
iceplant_tr_33		AT2G36630	plasma membrane	plasma membrane
iceplant_tr_126980		AT2G37240	plastid	plastid
iceplant_tr_22361		AT1G11330	plasma membrane	plasma membrane
iceplant_tr_76390		AT4G14300	nucleus	nucleus
iceplant_tr_40311		AT1G08830	cytosol	cytosol
iceplant_tr_230647		AT1G54690	unknown	nucleus
iceplant_tr_56764		AT5G15350	plasma membrane	plasma membrane
iceplant_tr_49429		AT5G57290	cytosol	cytosol
iceplant_tr_32681		AT3G43720	unknown	plasma membrane
iceplant_tr_25719		AT1G19150	plastid	plastid
iceplant_tr_126804		AT2G21060	nucleus	nucleus
iceplant_tr_31491		AT1G26910	cytosol	cytosol
iceplant_tr_249035		AT3G52380	plastid	plastid
iceplant_tr_128558		AT2G27210	unknown	cytosol
iceplant_tr_6140		AT3G02750	unknown	plastid
iceplant_tr_74907		AT1G08470	endoplasmic reticulum	endoplasmic reticulum
iceplant_tr_75383		AT2G23070	cytosol	cytosol
iceplant_tr_128684		AT3G11830	cytosol	cytosol
iceplant_tr_76512		AT2G30050	unknown	cytosol,nucleus
iceplant_tr_80087		AT3G06480	unknown	nucleus
iceplant_tr_20253		AT5G04900	unknown	plastid
iceplant_tr_30235		AT4G26570	unknown	vacuole
iceplant_tr_128799		AT1G03890	unknown	extracellular
iceplant_tr_24670		AT3G30390	vacuole	vacuole
iceplant_tr_25923		AT3G62120	cytosol	cytosol
iceplant_tr_60159		AT5G53560	unknown	endoplasmic reticulum
iceplant_tr_246674		AT2G25737	unknown	plasma membrane
iceplant_tr_244884		AT2G24360	plasma membrane	plasma membrane
iceplant_tr_116997		AT4G34460	unknown	endoplasmic reticulum,plasma membrane
iceplant_tr_9809		AT2G37790	cytosol	cytosol
iceplant_tr_247360		AT5G23430	unknown	nucleus
iceplant_tr_32702		AT5G14170	nucleus	nucleus
iceplant_tr_240776		AT3G04790	plastid	plastid
iceplant_tr_246242		AT5G39865	unknown	cytosol
iceplant_tr_126555		AT4G26910	mitochondrion	mitochondrion
iceplant_tr_127480		AT1G75370	cytosol	cytosol
iceplant_tr_78641		AT4G30620	plastid	plastid
iceplant_tr_80986		AT5G07990	unknown	endoplasmic reticulum
iceplant_tr_78089		AT3G11820	plasma membrane	plasma membrane
iceplant_tr_127450		AT1G12000	unknown	golgi
iceplant_tr_23788		AT1G74850	plastid	plastid
iceplant_tr_28181		AT1G55900	mitochondrion	mitochondrion
iceplant_tr_129858		AT4G16660	unknown	endoplasmic reticulum
iceplant_tr_12526		AT1G13440	unknown	cytosol,nucleus
iceplant_tr_75293		AT5G55850	cytosol	plasma membrane
iceplant_tr_79777		AT5G01340	unknown	mitochondrion
iceplant_tr_7732		AT2G02040	vacuole	vacuole
iceplant_tr_129746		AT4G18030	golgi	golgi
iceplant_tr_106325		AT5G23660	unknown	plasma membrane
iceplant_tr_28781		AT4G34090	unknown	plastid
iceplant_tr_129714		AT3G47930	mitochondrion	mitochondrion
iceplant_tr_16934		AT4G16370	plasma membrane	plasma membrane
iceplant_tr_251749		AT4G38600	unknown	golgi
iceplant_tr_17961		AT2G15620	plastid	plastid
iceplant_tr_247680		AT5G18280	golgi	golgi
iceplant_tr_9862		AT3G66654	golgi	golgi
iceplant_tr_28522		AT3G11250	cytosol	cytosol
iceplant_tr_249327		AT5G04870	unknown	cytosol
iceplant_tr_122732		AT4G23430	unknown	plastid,cytosol
iceplant_tr_81209		AT1G52760	unknown	mitochondrion
iceplant_tr_52659		AT2G05620	plastid	plastid
iceplant_tr_40317		AT5G50260	endoplasmic reticulum	endoplasmic reticulum
iceplant_tr_21059		AT1G79230	unknown	plastid,mitochondrion
iceplant_tr_251478		AT5G64740	plasma membrane	plasma membrane
iceplant_tr_76148		AT4G35850	mitochondrion	mitochondrion
iceplant_tr_13411		AT5G12080	unknown	vacuole
iceplant_tr_10097		AT5G20990	cytosol	cytosol
iceplant_tr_31183		AT5G52780	unknown	plastid
iceplant_tr_30251		AT3G27430	cytosol	cytosol,nucleus
iceplant_tr_77379		AT4G30160	cytosol	cytosol
iceplant_tr_7436		AT1G29930	plastid	plastid
iceplant_tr_250367		AT3G07100	unknown	endoplasmic reticulum
iceplant_tr_249922		AT4G00030	plastid	plastid
iceplant_tr_76199		AT4G36250	cytosol	cytosol
iceplant_tr_247344		AT5G09900	unknown	cytosol,nucleus
iceplant_tr_126436		AT5G12250	cytosol	cytosol
iceplant_tr_246203		AT4G31990	plastid	plastid
iceplant_tr_16244		AT3G12060	unknown	plasma membrane
iceplant_tr_17647		AT5G01990	vacuole	vacuole
iceplant_tr_251687		AT3G55320	plasma membrane	plasma membrane
iceplant_tr_30694		AT5G51545	unknown	plastid
iceplant_tr_127985		AT3G60600	unknown	endoplasmic reticulum,plasma membrane
iceplant_tr_59621		AT4G02450	cytosol	cytosol
iceplant_tr_29792		AT3G48420	plastid	plastid
iceplant_tr_28486		AT5G53580	unknown	plastid
iceplant_tr_33376		AT3G01440	plastid	plastid
iceplant_tr_125747		AT4G22260	unknown	plastid
iceplant_tr_40353		AT4G35090	unknown	peroxisome
iceplant_tr_20379		AT5G05340	extracellular	extracellular
iceplant_tr_33905		AT1G70840	cytosol	cytosol
iceplant_tr_77429		AT4G27000	unknown	nucleus
iceplant_tr_128900		AT1G11680	endoplasmic reticulum	endoplasmic reticulum
iceplant_tr_28527		AT3G61220	unknown	cytosol
iceplant_tr_127082		AT2G30520	golgi	golgi
iceplant_tr_126862		AT5G53490	unknown	plastid
iceplant_tr_231188		AT3G56340	cytosol	cytosol
iceplant_tr_10986		AT2G41190	vacuole	vacuole
iceplant_tr_27894		AT1G65260	plastid	plastid
iceplant_tr_24267		AT5G04130	mitochondrion	mitochondrion
iceplant_tr_244577		AT1G63120	plasma membrane	plasma membrane
iceplant_tr_239419		AT3G49720	golgi	golgi
iceplant_tr_14605		AT5G47180	endoplasmic reticulum	endoplasmic reticulum
iceplant_tr_29462		AT5G09650	unknown	plastid
iceplant_tr_129879		AT1G06410	cytosol	cytosol
iceplant_tr_244394		AT3G11945	unknown	plastid
iceplant_tr_13112		AT1G30410	unknown	vacuole
iceplant_tr_132599		AT3G53230	unknown	cytosol,nucleus
iceplant_tr_25203		AT5G62390	unknown	endoplasmic reticulum
iceplant_tr_60550		AT3G60245	cytosol	cytosol
iceplant_tr_237255		AT1G27530	unknown	golgi
iceplant_tr_16510		AT5G03340	cytosol	cytosol
iceplant_tr_19103		AT4G27800	plastid	plastid
iceplant_tr_29260		AT3G52380	plastid	plastid
iceplant_tr_23770		AT1G60070	unknown	golgi
iceplant_tr_20249		AT3G14770	vacuole	vacuole
iceplant_tr_24170		AT1G62750	plastid	plastid
iceplant_tr_126601		AT5G19220	unknown	plastid
iceplant_tr_130920		AT2G26300	plasma membrane	plasma membrane
iceplant_tr_31807		AT1G32550	plastid	plastid
iceplant_tr_25730		AT3G01550	unknown	plastid
iceplant_tr_26454		AT1G64970	plastid	plastid
iceplant_tr_15828		AT1G03080	unknown	nucleus
iceplant_tr_152476		AT1G08160	plasma membrane	plasma membrane
iceplant_tr_78427		AT5G44800	nucleus	nucleus
iceplant_tr_76030		AT2G37410	mitochondrion	mitochondrion
iceplant_tr_246619		AT3G58970	unknown	mitochondrion
iceplant_tr_803		AT1G69390	plastid	plastid
iceplant_tr_54126		AT5G38410	unknown	plastid
iceplant_tr_24360		AT3G61130	golgi	golgi
iceplant_tr_237917		AT5G06860	extracellular	extracellular
iceplant_tr_249925		AT2G40360	nucleus	nucleus
iceplant_tr_81337		AT1G49380	plastid	plastid
iceplant_tr_2042		AT3G52940	plasma membrane	plasma membrane
iceplant_tr_237626		AT3G16250	plastid	plastid
iceplant_tr_240378		AT1G11750	plastid	plastid
iceplant_tr_234915		AT3G08710	plasma membrane	plasma membrane
iceplant_tr_25118		AT4G21490	mitochondrion	mitochondrion
iceplant_tr_248733		AT3G02350	golgi	golgi
iceplant_tr_41050		AT1G60950	plastid	plastid
iceplant_tr_75291		AT4G29120	mitochondrion	mitochondrion
iceplant_tr_245632		AT1G65650	cytosol	cytosol
iceplant_tr_251108		AT1G60160	vacuole	vacuole
iceplant_tr_28917		AT5G09810	cytosol	cytosol
iceplant_tr_13784		AT4G03415	unknown	nucleus
iceplant_tr_247683		AT1G05600	unknown	mitochondrion
iceplant_tr_101487		AT1G35510	unknown	mitochondrion
iceplant_tr_28817		AT4G17050	extracellular	extracellular
iceplant_tr_80787		AT1G16240	vacuole	vacuole
iceplant_tr_27787		AT1G23820	cytosol	cytosol
iceplant_tr_249645		AT2G04160	extracellular	extracellular
iceplant_tr_5162		AT5G17230	unknown	plastid
iceplant_tr_24930		AT4G21940	unknown	plasma membrane
iceplant_tr_127069		AT1G15080	plasma membrane	plasma membrane
iceplant_tr_16693		AT2G17790	golgi	golgi
iceplant_tr_235209		AT3G55770	unknown	cytosol
iceplant_tr_24391		AT3G46610	unknown	plastid
iceplant_tr_61346		AT2G38540	unknown	extracellular
iceplant_tr_59784		AT2G21600	endoplasmic reticulum	endoplasmic reticulum
iceplant_tr_88206		AT5G59010	plasma membrane	plasma membrane
iceplant_tr_249066		AT5G58300	plasma membrane	plasma membrane
iceplant_tr_8112		AT2G23810	plasma membrane	plasma membrane
iceplant_tr_27570		AT5G20070	unknown	plastid
iceplant_tr_130111		AT2G23140	unknown	plasma membrane
iceplant_tr_233276		AT4G17870	unknown	nucleus
iceplant_tr_49753		AT2G36620	cytosol	cytosol
iceplant_tr_35865		AT1G26880	unknown	cytosol,nucleus
iceplant_tr_26044		AT3G19390	extracellular	extracellular
iceplant_tr_32845		AT1G61790	endoplasmic reticulum	endoplasmic reticulum
iceplant_tr_12955		AT2G37190	cytosol	cytosol
iceplant_tr_30045		AT5G23660	unknown	plasma membrane
iceplant_tr_26517		AT4G13590	plastid	plastid
iceplant_tr_134939		AT4G15920	vacuole	vacuole
iceplant_tr_63517		AT1G36240	cytosol	cytosol
iceplant_tr_59006		AT1G18650	unknown	extracellular
iceplant_tr_54765		AT1G67740	plastid	plastid
iceplant_tr_45427		AT4G32530	unknown	plasma membrane
iceplant_tr_29532		AT1G18650	unknown	extracellular
iceplant_tr_26025		AT1G60960	plasma membrane	plasma membrane
iceplant_tr_129599		AT3G60320	unknown	nucleus
iceplant_tr_87938		AT5G67370	unknown	plastid
iceplant_tr_126071		AT1G54100	cytosol	cytosol
iceplant_tr_132373		AT5G48800	plasma membrane	plasma membrane
iceplant_tr_128287		AT1G53210	plasma membrane	plasma membrane
iceplant_tr_250427		AT1G78240	golgi	golgi
iceplant_tr_11026		AT1G60170	unknown	nucleus
iceplant_tr_249771		AT5G32470	mitochondrion	mitochondrion
iceplant_tr_79412		AT3G48500	unknown	plastid
iceplant_tr_250866		AT2G41620	nucleus	nucleus
iceplant_tr_25481		AT4G20130	plastid	plastid
iceplant_tr_12227		AT1G14030	plastid	plastid
iceplant_tr_26549		AT4G31500	endoplasmic reticulum	endoplasmic reticulum
iceplant_tr_249091		AT1G54220	mitochondrion	mitochondrion
iceplant_tr_80481		AT4G35760	unknown	plastid
iceplant_tr_13144		AT1G09900	unknown	cytosol
iceplant_tr_249313		AT5G49720	unknown	cytosol,plasma membrane,golgi
iceplant_tr_128428		AT2G20280	nucleus	nucleus
iceplant_tr_127616		AT4G24820	unknown	cytosol,nucleus
iceplant_tr_128452		AT1G06410	cytosol	cytosol
iceplant_tr_248417		AT5G19450	plasma membrane	plasma membrane
iceplant_tr_20133		AT4G17040	plastid	plastid
iceplant_tr_25110		AT4G31780	unknown	plastid
iceplant_tr_128685		AT4G10320	cytosol	cytosol
iceplant_tr_75275		AT1G06550	unknown	peroxisome
iceplant_tr_19351		AT5G66880	unknown	nucleus
iceplant_tr_246551		AT1G14900	nucleus	nucleus
iceplant_tr_92319		AT4G01037	plastid	plastid
iceplant_tr_127223		AT3G11130	plasma membrane	plasma membrane
iceplant_tr_26443		AT5G23860	cytosol	cytosol
iceplant_tr_78106		AT3G01480	plastid	plastid
iceplant_tr_26014		AT1G11860	unknown	mitochondrion
iceplant_tr_241698		AT2G35490	plastid	plastid
iceplant_tr_125821		AT1G04820	unknown	cytosol
iceplant_tr_250161		AT5G49830	unknown	plasma membrane
iceplant_tr_74909		AT5G07300	plasma membrane	plasma membrane
iceplant_tr_25955		AT1G04980	unknown	endoplasmic reticulum
iceplant_tr_73002		AT3G55550	plasma membrane	plasma membrane
iceplant_tr_129303		AT1G17840	plasma membrane	plasma membrane
iceplant_tr_246595		AT3G62910	plastid	plastid
iceplant_tr_129635		AT1G71220	unknown	endoplasmic reticulum
iceplant_tr_127565		AT5G05740	unknown	plastid
iceplant_tr_31476		AT3G22845	unknown	endoplasmic reticulum
iceplant_tr_17909		AT5G66470	unknown	plastid
iceplant_tr_75154		AT4G37510	plastid	plastid
iceplant_tr_249384		AT2G25737	unknown	plasma membrane
iceplant_tr_127116		AT5G18380	cytosol	cytosol
iceplant_tr_125625		AT4G23850	unknown	plasma membrane
iceplant_tr_23569		AT5G54280	unknown	plasma membrane
iceplant_tr_244314		AT2G42910	cytosol	cytosol
iceplant_tr_139099		AT1G19940	extracellular	extracellular
iceplant_tr_129396		AT4G00390	nucleus	nucleus
iceplant_tr_33573		AT3G45980	nucleus	nucleus
iceplant_tr_248060		AT4G17830	cytosol	cytosol
iceplant_tr_40601		AT5G27700	cytosol	cytosol
iceplant_tr_126758		AT2G38360	golgi	golgi
iceplant_tr_239998		AT2G37790	cytosol	cytosol

## Sheet: Table S3 Profles of Rabs
Table S3 Digital western FFE profiles of Ras-related proteins a
Identifierb	Uniprot Recommended Nameb	Gene	Location c	Digital western FFE profilesd
tr_235639	PRA1 family protein F2	PRA1F2	TP
tr_28549	Ras-related protein RABA1f	RABA1F	GA
tr_19734	Ras-related protein RABA2b	RABA2B	Chl
tr_62433	Ras-related protein RABB1c	RABB1C	TP
tr_30652	Ras-related protein RABG3a	RABG3A	GA
tr_25698	Ras-related protein RABG3f	RABG3F	GA
tr_28591	Ras-related protein RABH1b	RABH1B	GA
tr_19891	Ras-related protein RABE1b/Elongation factor Tu	TUFA	CP
a Digital western FFE profiles were generated based on the peak area from SWATH-MS quantification.
b Sequences of M. crystallinum proteins were BLAST in NCBI against the UniprotKB/Swissprot Arabidopsis database; descriptions are based on UniprotKB/Swissprot Arabidopsis annotations.
c Subcellular location predictions by SUBAcon. TP: tonoplast, ER: endoplasmic reticulum, GA: Golgi apparatus, Chl: chloroplast, MT: mitochondria, PM: plasma membrane.
d The x-axis of FFE profiles indicates FFE samples (8-35), the y-axis indicates the average relative abundance (peak area) of three biological replicates for the proteins in the corresponding FFE sample.
